# Supplementary material for: Determinants of the plasma metabolome: cross-sectional and longitudinal associations over six years in the NESDA cohort
Source: eBioMedicine. 2026 Jul 23;130:106384. doi: 10.1016/j.ebiom.2026.106384 (PMC13427574; doi:10.1016/j.ebiom.2026.106384)
Supplement: Supplementary Tables S1–S11 [file mmc3.xlsx]

## Sheet: Supplementary Table 1
Table S1: Overview of all ATC codes for frequent medication used by 1902 study participants. Participants could name up to 10 medications.
Medication	Count
No medication use	3600
R uses less than 10 meds	1502
R uses less than 9 meds	1482
R uses less than 8 meds	1450
R uses less than 7 meds	1403
R uses less than 6 meds	1332
R uses less than 5 meds	1221
R uses less than 4 meds	1050
R uses less than 3 meds	786
N02BE01	502	paracetamol
R uses less than 2 meds	415
M01AE01	229	ibuprofen
N06AB05	139	paroxetine
N05BA04	106	oxazepam
NA	102	no answer (for any of the 10 possible answer options)
A02BC01	83	omeprazol
C07AB02	83	metoprolol
N06AB04	75	citalopram
N02BE51	70	paracetamol
N06AX16	70	venlafaxine
C03EA01	62	amiloride
C10AA01	59	simvastatin
N05CD07	58
R03AC02	54
N02BA01	48
H03AA01	45
C10AA05	44
M01AB05	41
N02BA15	40
N06AB03	40
A10BA02	39
C07AB03	36
M01AE02	36
N05BA01	34
N06AB06	34
N06AX11	30
R03AK06	30
A02BC05	29
B03BB01	29
N06AB08	29
G03AA07	28
A02BC02	27
R01AD08	26
C09CA01	25
N05CM09	25
N02BE71	24
N05BA12	24
N06A	24
C09BA02	23
N06AA09	23
R06AX27	23
A06AC01	21
N02CX	21
C08CA01	20
N06AA04	20
R01AA07	20
A02BA02	18
R03AK07	18
R03BA02	18
C09AA03	17
R03BA05	17
A02AD01	16
C02EA02	16
C02EA04	15
C07AA05	15
D07	15
M01BX	15
R01AD09	15
R06AE07	15
B04AB03	14
M05BA04	14
N05CF01	14
C10AA07	13
J01	13
N05CF02	13
R06AX26	13
S01XA20	13
C01DA14	12
D07AD01	12
R06AE08	12
A03AA04	11
C07AA07	11
J01CA04	11
N05AH04	11
B03BA01	9
C02DE02	9
C03CA01	9
D01AC08	9
N02AX02	9
N02CC04	9
R05DA04	9
C02CA01	8
D07AA02	8
G03CA04	8
J01AA02	8
N05BA06	8
N06BA04	8
A03FA03	7
A06AD11	7
A10BB09	7
A10BB12	7
B01AC08	7
B03AA	7
C01DA08	7
C03BA04	7
C07AB07	7
D01AC02	7
G03AA09	7
G03CA03	7
G03HB01	7
H02AB06	7
H02AB07	7
N05AH03	7
R01AD01	7
R01AD05	7
R02AD02	7
R03BB01	7
R03BB04	7
A06AD10	6
B01AA04	6
B01AA07	6
B01AC04	6
B03BA03	6
C09AA09	6
C09CA04	6
C09CA06	6
C09CX	6
D07AB09	6
L01BA01	6
M01AX05	6
N03AE01	6
N06AB10	6
S02AA10	6
A10BB03	5
B03AA02	5
C01DA02	5
C02DE01	5
C09CA03	5
C10AB04	5
D05AX02	5
G04AC01	5
L01BB01	5
N02AA01	5
N03AG01	5
N05BA08	5
N05CD02	5
N05CD06	5
P01BB51	5
R03AC03	5
R03AC13	5
R06AE09	5
R06AX13	5
A07DA03	4
A10BG03	4
B01AC07	4
B04AB01	4
C09DA03	4
D02AX	4
D07AC17	4
D11AX14	4
G03A	4
G03AB03	4
G03FA12	4
G03FB08	4
H02AB09	4
J05AF30	4
M01AC01	4
M04AC01	4
N03AF01	4
N03AX09	4
N05AN01	4
N05BA05	4
N06AA10	4
N06AX05	4
R03BA01	4
S01GX01	4
A07EC02	3
A10AA01	3
A10AD05	3
A10AE04	3
B03AA07	3
C02CA04	3
C02DE12	3
C09AP01	3
C10AA04	3
C10AX09	3
D01AE15	3
D02AB	3
D06AX01	3
D07AC13	3
G03AA10	3
G03BA03	3
G04BD07	3
G04BX02	3
H02AB01	3
H02AB08	3
J01EE01	3
J05AB01	3
J05AE06	3
J05AG01	3
L02BA01	3
M04AA01	3
N02	3
N02AX52	3
N03AX12	3
N05AL01	3
N05C	3
N05CD08	3
P01BA02	3
R03AC12	3
R03DC03	3
R05CB02	3
R06AE02	3
S01ED01	3
S01GX02	3
A02BC03	2
A02BC04	2
A06AB02	2
A08AB01	2
A10AA03	2
A10AB	2
A10AD04	2
A10AE05	2
A10BB01	2
A10BG02	2
B02AA02	2
B04AD01	2
C02AC01	2
C02DE04	2
C03DA01	2
C04AX06	2
C09BA04	2
C09DA01	2
C09DA04	2
D01AE12	2
D04AB01	2
D05AA	2
D05AX52	2
D06A	2
D07AC01	2
D07XA01	2
D07XC01	2
G01AF04	2
G02CB03	2
G02CB04	2
G03CA57	2
G04BD04	2
G04BD08	2
G04BE08	2
G04CB01	2
H01AC01	2
J01AA08	2
J01CE02	2
J01FA01	2
J02AC01	2
J05AB11	2
J05AF05	2
L02AE03	2
M01A	2
M01AB01	2
M01AB16	2
M01AE11	2
M01AH01	2
M01AH02	2
M05BA07	2
N02AA05	2
N02AB03	2
N03AB02	2
N03AX16	2
N04BA02	2
N05AX08	2	Antipsychotic medication
N06AX21	2
N07BA02	2
R01AA05	2
R01AD	2
R01AD04	2
R01AD11	2
R02AA05	2
R06AA04	2
R06AD02	2
R06AX18	2
S01	2
S01BA07	2
S01ED51	2
S01EX03	2
A01A	1
A01AB07	1
A02	1
A02AA02	1
A02AH	1
A02BA01	1
A02BX02	1
A03FA01	1
A06AD15	1
A06AG11	1
A07AC01	1
A07BA01	1
A08AA10	1
A10AA02	1
A10BF01	1
B01AB	1
B03AA03	1
C01AA05	1
C01BC03	1
C01BC04	1
C03BA11	1
C03CA02	1
C03EA	1
C05CA51	1
C07BB02	1
C09AA04	1
C09AX	1
C09BA03	1
C09CA07	1
C09CA08	1
C09DA06	1
C10AA03	1
C10AB02	1
D01AC01	1
D03AX08	1
D04AX	1
D05AX03	1
D06AA04	1
D07AB01	1
D07AC03	1
D07AC06	1
D10AD01	1
D10AF02	1
D10AX02	1
D11AX15	1
G02BB01	1
G03AA05	1
G03AA12	1
G03AC03	1
G03AC06	1
G03C	1
G03DB01	1
G03DC02	1
G03DC05	1
G03FB05	1
G03GB02	1
G04BE09	1
G04CA01	1
G04CA02	1
H01BB02	1
H01CB02	1
H02AA02	1
H02AB10	1
J01CF05	1
J01FA09	1
J01FA10	1
J05AB09	1
J05AE03	1
J05AF02	1
J05AX07	1
L01XC02	1
L02AB02	1
L02BG04	1
L03AB07	1
L04AA01	1
L04AA05	1
L04AA06	1
L04AA10	1
L04AA11	1
L04AA12	1
L04AA17	1
L04AX01	1
M01AE14	1
M01AH05	1
M02AA09	1
M02AC	1
M03BX01	1
M04AB03	1
M05AA02	1
N02CC06	1
N04BB01	1
N04BD01	1
N04BX02	1
N05AA02	1
N05AD01	1
N05AF03	1
N05AX12	1	Antipsychotic medication
N05BA02	1
N05BA09	1
N05BA11	1
N05BB01	1
N05CD01	1
N05CD09	1
N05CD11	1
N05CX	1
N06AA02	1
N06AA21	1
N06AF04	1
N06AX03	1
N06BA07	1
N07BA01	1
N07BB01	1
N07BB04	1
P01BB01	1
P02CA01	1
R01AC01	1
R01AC02	1
R01AC03	1
R01AX10	1
R05CB01	1
R05DA07	1
R06A	1
R06AB02	1
R06AX17	1
R06AX22	1
R06AX25	1
S01AA13	1
S01EC04	1
S01EE03	1
S01EE04	1
S01GA05	1
S02DA01	1

## Sheet: Supplementary Table 2
Table S2: A list of all assessed metabolites.
Metabolite name	PUBCHEM	HMDB	Metabolite class
glutamine	5961	HMDB0000641	Amino Acid
tryptophan	6305	HMDB0000929	Amino Acid
beta-alanine	239	HMDB0000056	Nucleotide
glutamate	33032	HMDB0000148	Amino Acid
glycine	750	HMDB0000123	Amino Acid
histidine	6274	HMDB0000177	Amino Acid
leucine	6106	HMDB0000687	Amino Acid
cholesterol	5997, 6432564, 11025495	HMDB0000067	Lipid
phenylalanine	6140	HMDB0000159	Amino Acid
glutarate (C5-DC)	743, 4418048	HMDB0000661	Lipid
aspartate	5960	HMDB0000191	Amino Acid
spermidine	1102	HMDB0001257	Amino Acid
asparagine	6267	HMDB0000168	Amino Acid
creatinine	588	HMDB0000562	Amino Acid
lactate	612	HMDB0000190	Carbohydrate
alpha-ketoglutarate	51	HMDB0000208	Energy
3-hydroxy-3-methylglutarate	1662, 545999	HMDB0000355	Lipid
4-hydroxyphenylacetate	127	HMDB0000020	Amino Acid
3-hydroxybutyrate (BHBA)	94318, 441, 92135	HMDB0000442, HMDB0000357, HMDB0000011	Lipid
caffeine	2519	HMDB0001847	Xenobiotics
nicotinamide	936	HMDB0001406	Cofactors and Vitamins
phytanate	26840	HMDB0000801	Xenobiotics
dihydroorotate	648	HMDB0003349	Nucleotide
uridine	6029	HMDB0000296	Nucleotide
homovanillate (HVA)	1738	HMDB0000118	Amino Acid
linoleate (18:2n6)	5280450	HMDB0006270, HMDB0000673	Lipid
allantoin	439714, 204, 439713	HMDB0000462	Nucleotide
deoxycholate	222528, 4404	HMDB0000626	Lipid
arachidate (20:0)	10467	HMDB0002212	Lipid
margarate (17:0)	10465	HMDB0002259	Lipid
isoleucine	6306	HMDB0000172	Amino Acid
alanine	5950	HMDB0000161	Amino Acid
threonine	6288	HMDB0000167	Amino Acid
tyrosine	6057	HMDB0000158	Amino Acid
lysine	5962	HMDB0003405	Amino Acid
methionine	6137	HMDB0000696	Amino Acid
malate	525	HMDB0031518, HMDB0000156, HMDB0000744	Energy
palmitate (16:0)	985	HMDB0000220	Lipid
nonadecanoate (19:0)	12591	HMDB0000772	Lipid
stearate (18:0)	5281	HMDB0000827	Lipid
pentadecanoate (15:0)	13849	HMDB0000826	Lipid
myristate (14:0)	11005	HMDB0000806	Lipid
kynurenate	3845	HMDB0000715	Amino Acid
5,6-dihydrothymine	93556	HMDB0000079	Nucleotide
5-methylthioadenosine (MTA)	439176	HMDB0001173	Amino Acid
pipecolate	NA	HMDB0000070	Amino Acid
ornithine	6262	HMDB0000214	Amino Acid
5-oxoproline	439685, 7405	HMDB0000267	Amino Acid
methylmalonate (MMA)	487	HMDB0000202	Lipid
N6,N6,N6-trimethyllysine	440120	HMDB0001325	Amino Acid
orotate	967	HMDB0000226	Nucleotide
pantothenate	6613	HMDB0000210	Cofactors and Vitamins
picolinate	1018	HMDB0002243	Amino Acid
salicylate	338	HMDB0001895	Xenobiotics
sarcosine	1088	HMDB0000271	Amino Acid
erucate (22:1n9)	8216, 528112	HMDB0002068	Lipid
4-acetamidobutanoate	18189	HMDB0003681	Amino Acid
alpha-tocopherol	86472	HMDB0001893	Cofactors and Vitamins
citrate	311	HMDB0000094	Energy
3-aminoisobutyrate	64956	HMDB0002166	Nucleotide
vanillylmandelate (VMA)	1245	HMDB0000291	Amino Acid
glycerate	439194, 752	HMDB0000139, HMDB0006372	Carbohydrate
N-acetylalanine	88064	HMDB0000766	Amino Acid
N-acetylleucine	70912	HMDB0011756	Amino Acid
N-acetylmethionine	448580	HMDB0011745	Amino Acid
N-acetylvaline	66789	HMDB0011757	Amino Acid
phosphoethanolamine	1015	HMDB0000224	Lipid
urate	1175	HMDB0000289	Nucleotide
ursodeoxycholate	31401	HMDB0000946	Lipid
arginine	6322	HMDB0000517	Amino Acid
caprate (10:0)	2969	HMDB0000511	Lipid
fumarate	444972	HMDB0000134	Energy
laurate (12:0)	3893	HMDB0000638	Lipid
serine	5951	HMDB0000187	Amino Acid
valine	6287	HMDB0000883	Amino Acid
urea	1176	HMDB0000294	Amino Acid
cortisol	5754	HMDB0000063	Lipid
N-stearoyl-sphinganine (d18:0/18:0)*	5283573	HMDB0011761	Lipid
cortisone	222786	HMDB0002802	Lipid
retinol (Vitamin A)	445354	HMDB0000305	Cofactors and Vitamins
proline	8988, 145742, 614	HMDB0000162, HMDB0003411	Amino Acid
quinolinate	1066	HMDB0000232	Cofactors and Vitamins
taurine	1123	HMDB0000251	Amino Acid
citrulline	9750	HMDB0000904	Amino Acid
biliverdin	5280353	HMDB0001008	Cofactors and Vitamins
gamma-glutamylglutamine	150914	HMDB0011738	Peptide
gamma-glutamyltyrosine	94340	HMDB0011741	Peptide
thyroxine	5819	HMDB0000248	Amino Acid
N-formylmethionine	439750	HMDB0001015	Amino Acid
adenosine 3',5'-cyclic monophosphate (cAMP)	6076	HMDB0000058	Nucleotide
betaine	247	HMDB0000043	Amino Acid
xanthine	1188	HMDB0000292	Nucleotide
3-ureidopropionate	111	HMDB0000026	Nucleotide
anthranilate	227	HMDB0001123	Amino Acid
dimethylglycine	673	HMDB0000092	Amino Acid
corticosterone	5753	HMDB0001547	Lipid
2-aminoadipate	92136	HMDB0000510	Amino Acid
3-methoxytyrosine	9307	HMDB0001434	Amino Acid
beta-hydroxyisovalerate	69362	HMDB0000754	Amino Acid
taurodeoxycholate	2733768	HMDB0000896	Lipid
glycerol	753	HMDB0000131	Lipid
kynurenine	161166	HMDB0000684	Amino Acid
carnitine	288	HMDB0000062	Lipid
choline	305	HMDB0000097	Lipid
N1-methyladenosine	27476	HMDB0003331	Nucleotide
3-methyl-2-oxovalerate	439286, 4409	HMDB0000491	Amino Acid
3-methylhistidine	64969	HMDB0000479	Amino Acid
xanthurenate	5699	HMDB0000881	Amino Acid
4-guanidinobutanoate	500	HMDB0003464	Amino Acid
5-hydroxylysine	3032849	HMDB0000450	Amino Acid
cystathionine	439258	HMDB0000099	Amino Acid
imidazole lactate	793	HMDB0002320	Amino Acid
N-acetylglutamate	70914	HMDB0001138	Amino Acid
methylsuccinate	10349	HMDB0001844	Amino Acid
3-phenylpropionate (hydrocinnamate)	107	HMDB0000764	Xenobiotics
hippurate	464	HMDB0000714	Xenobiotics
ethylmalonate	11756	HMDB0000622	Amino Acid
ribitol	6912	HMDB0002917, HMDB0001851, HMDB0000568, HMDB0000508	Carbohydrate
benzoate	243	HMDB0001870	Xenobiotics
glycerophosphorylcholine (GPC)	71920	HMDB0000086	Lipid
sphingosine	5280335	HMDB0000252	Lipid
dihomo-linoleate (20:2n6)	6439848	HMDB0005060	Lipid
gamma-glutamylhistidine	7017195	HMDB0029151	Peptide
paraxanthine	4687	HMDB0001860	Xenobiotics
2-hydroxyhippurate (salicylurate)	10253	HMDB0000840	Xenobiotics
quinate	6508	HMDB0003072	Xenobiotics
indolelactate	92904	HMDB0000671	Amino Acid
cys-gly, oxidized	333293	NA	Amino Acid
gamma-glutamylleucine	151023	HMDB0011171	Peptide
methionine sulfoxide	158980	HMDB0002005	Amino Acid
theobromine	5429	HMDB0002825	Xenobiotics
theophylline	2153	HMDB0001889	Xenobiotics
eicosapentaenoate (EPA	446284	HMDB0001999	Lipid
glycocholate	10140	HMDB0000138	Lipid
taurochenodeoxycholate	387316	HMDB0000951	Lipid
taurocholate	6675, 467835	HMDB0000036	Lipid
1,2-dipalmitoyl-GPC (16:0/16:0)	452110	HMDB0000564	Lipid
1-myristoyl-2-palmitoyl-GPC (14:0/16:0)	129657	HMDB0007869	Lipid
1-palmitoyl-2-oleoyl-GPE (16:0/18:1)	5283496	HMDB0008927	Lipid
stearoyl sphingomyelin (d18:1/18:0)	6453725	HMDB0001348	Lipid
1,5-anhydroglucitol (1,5-AG)	64960	HMDB0002712	Carbohydrate
maleate	444266	HMDB0000176	Lipid
tartronate (hydroxymalonate)	45	HMDB0035227	Xenobiotics
oxalate (ethanedioate)	971	HMDB0002329	Cofactors and Vitamins
erythritol	222285	HMDB0002994	Xenobiotics
3-hydroxymyristate	16064	HMDB0061656	Lipid
3-hydroxyoctanoate	26613	HMDB0001954	Lipid
2-hydroxyoctanoate	94180, 6995013, 5312860	HMDB0002264	Lipid
3-hydroxydecanoate	26612	HMDB0002203	Lipid
4-methyl-2-oxopentanoate	70	HMDB0000695	Amino Acid
phenyllactate (PLA)	3848	HMDB0000779, HMDB0000563	Amino Acid
alpha-hydroxyisocaproate	83697, 92779, 439960	HMDB0000665, HMDB00746, HMDB0000624	Amino Acid
homoarginine	9085	HMDB0000670	Amino Acid
homocitrulline	65072	HMDB0000679	Amino Acid
cysteine s-sulfate	115015	HMDB0000731	Amino Acid
cholate	221493	HMDB0000619	Lipid
indoleacetate	802	HMDB0000197	Amino Acid
1-methylnicotinamide	457	HMDB0000699	Cofactors and Vitamins
3-indoxyl sulfate	10258	HMDB0000682	Amino Acid
N-acetylglycine	10972	HMDB0000532	Amino Acid
creatine	586	HMDB0000064	Amino Acid
threonate	151152, 546	HMDB0062620, HMDB0000943	Cofactors and Vitamins
N-(2-furoyl)glycine	21863	HMDB0000439	Xenobiotics
pyridoxate	6723	HMDB0000017	Cofactors and Vitamins
androsterone sulfate	159663	HMDB0002759	Lipid
2-pyrrolidinone	12025	HMDB0002039	Amino Acid
3-carboxy-4-methyl-5-propyl-2-furanpropanoate (CMPF)	123979	HMDB0061112	Lipid
glycolithocholate	115245	HMDB0000698	Lipid
3-(4-hydroxyphenyl)lactate	9378	HMDB0000755	Amino Acid
trans-4-hydroxyproline	5810	HMDB0000725	Amino Acid
hexanoylcarnitine (C6)	6426853	HMDB0000756	Lipid
glycochenodeoxycholate	12544	HMDB0000637	Lipid
1-methyl-4-imidazoleacetate	75810	HMDB0002820	Amino Acid
N-acetylneuraminate	439197	HMDB0000230	Carbohydrate
dodecanedioate (C12-DC)	12736	HMDB0000623	Lipid
N-acetyltyrosine	68310	HMDB0000866	Amino Acid
1,3-dimethylurate	70346	HMDB0001857	Xenobiotics
3-hydroxy-2-ethylpropionate	188979	HMDB0000396	Amino Acid
trigonelline (N'-methylnicotinate)	5570	HMDB0000875	Cofactors and Vitamins
indolepropionate	3744	HMDB0002302	Amino Acid
butyrylcarnitine (C4)	439829	HMDB0002013	Lipid
docosadienoate (22:2n6)	5282807	HMDB0061714	Lipid
myristoleate (14:1n5)	5281119	HMDB0002000	Lipid
dehydroepiandrosterone sulfate (DHEA-S)	12594	HMDB0001032	Lipid
3-methylxanthine	70639	HMDB0001886	Xenobiotics
propionylcarnitine (C3)	107738	HMDB0000824	Lipid
3-hydroxylaurate	94216	HMDB0000387	Lipid
caproate (6:0)	8892	HMDB0000535	Lipid
caprylate (8:0)	379	HMDB0000482	Lipid
10-undecenoate (11:1n1)	14891	HMDB0033724	Lipid
phenol sulfate	74426	HMDB0060015	Amino Acid
pregnenediol disulfate (C21H34O8S2)*	NA	NA	Lipid
bilirubin (E,E)*	129320511	HMDB0240584	Cofactors and Vitamins
glycocholenate sulfate*	NA	NA	Lipid
pregnenediol sulfate (C21H34O5S)*	105074	HMDB0000774	Lipid
glycolithocholate sulfate*	72222	HMDB0002639	Lipid
taurocholenate sulfate*	NA	NA	Lipid
andro steroid monosulfate C19H28O6S (1)*	159663	HMDB0002759	Lipid
homostachydrine*	441447	HMDB0033433	Xenobiotics
1-arachidonoyl-GPC (20:4n6)*	24779476	HMDB0010395	Lipid
1-palmitoleoyl-GPC (16:1)*	24779461	HMDB0010383	Lipid
gamma-glutamylthreonine	76078708	HMDB0029159	Peptide
gamma-glutamylphenylalanine	111299	HMDB0000594	Peptide
isobutyrylcarnitine (C4)	168379	HMDB0000736	Amino Acid
pseudouridine	15047	HMDB0000767	Nucleotide
palmitoleate (16:1n7)	445638	HMDB0003229	Lipid
eicosenoate (20:1)	5282768, 5282769, 94159	HMDB0002231, HMDB0062436	Lipid
piperine	638024	HMDB0029377	Xenobiotics
alpha-hydroxyisovalerate	99823	HMDB0000407	Amino Acid
N-acetylthreonine	152204	HMDB0062557	Amino Acid
N-acetylhistidine	75619	HMDB0032055	Amino Acid
gamma-glutamyltryptophan	3989307	HMDB0029160	Peptide
gamma-glutamylglycine	100099	HMDB0011667	Peptide
N-acetylphenylalanine	74839	HMDB0000512	Amino Acid
N-acetylarginine	67427	HMDB0004620	Amino Acid
1-palmitoyl-GPC (16:0)	86554	HMDB0010382	Lipid
N-acetyltryptophan	439917, 7007	HMDB0013713	Amino Acid
1-stearoyl-GPC (18:0)	497300	HMDB0010384	Lipid
N-acetylisoleucine	306109	HMDB0061684	Amino Acid
5-dodecenoate (12:1n7)	5312378	HMDB0000529	Lipid
stearidonate (18:4n3)	5312508	HMDB0006547	Lipid
10-heptadecenoate (17:1n7)	5312435	HMDB0060038	Lipid
10-nonadecenoate (19:1n9)	5312513	HMDB0013622	Lipid
epiandrosterone sulfate	9929317	HMDB0062657	Lipid
linolenate [alpha or gamma	5280933, 528	HMDB0003073, HMDB0001388	Lipid
stachydrine	115244	HMDB0004827	Xenobiotics
1-methylxanthine	80220	HMDB0010738	Xenobiotics
7-methylxanthine	68374	HMDB0001991	Xenobiotics
choline phosphate	1014	HMDB0001565	Lipid
3,7-dimethylurate	83126	HMDB0001982	Xenobiotics
1,3,7-trimethylurate	79437	HMDB0002123	Xenobiotics
isovalerylcarnitine (C5)	169235	HMDB0000688	Amino Acid
stearoylcarnitine (C18)	3006797	HMDB0000848	Lipid
1-linoleoyl-GPC (18:2)	11988421	HMDB0010386	Lipid
5-acetylamino-6-amino-3-methyluracil	88299	HMDB0004400	Xenobiotics
sphingosine 1-phosphate	5283560	HMDB0000277	Lipid
gamma-glutamylisoleucine*	22885096	HMDB0011170	Peptide
isovalerylglycine	546304	HMDB0000678	Amino Acid
7-methylguanine	135398679	HMDB0000897	Nucleotide
phenylacetylglutamine	92258	HMDB0006344	Peptide
N4-acetylcytidine	107461	HMDB0005923	Nucleotide
5-methyluridine (ribothymidine)	445408	HMDB0000884	Nucleotide
N2,N2-dimethylguanosine	135501639	HMDB0004824	Nucleotide
N6-carbamoylthreonyladenosine	161466	HMDB0041623	Nucleotide
oleoylcarnitine (C18:1)	6441392	HMDB0005065	Lipid
orotidine	92751	HMDB0000788	Nucleotide
1-arachidonoyl-GPE (20:4n6)*	42607465	HMDB0011517	Lipid
2-palmitoyl-GPC (16:0)*	15061532	HMDB0240262	Lipid
catechol sulfate	3083879	HMDB0059724	Xenobiotics
hydroquinone sulfate	161220	HMDB0240263	Xenobiotics
cholesterol sulfate	65076	HMDB0000653	Lipid
tiglylcarnitine (C5:1-DC)	22833596	HMDB0002366	Amino Acid
beta-hydroxyisovaleroylcarnitine	NA	NA	Amino Acid
4-hydroxyhippurate	151012	HMDB0013678	Xenobiotics
1-oleoyl-GPE (18:1)	9547071	HMDB0011506	Lipid
1-palmitoyl-GPE (16:0)	9547069	HMDB0011503	Lipid
3-(3-hydroxyphenyl)propionate	91	HMDB0000375	Xenobiotics
N-acetyl-aspartyl-glutamate (NAAG)	188803	HMDB0001067	Amino Acid
tetradecanedioate (C14-DC)	13185	HMDB0000872	Lipid
hexadecanedioate (C16-DC)	10459	HMDB0000672	Lipid
thymol sulfate	12456386	HMDB0062720	Xenobiotics
4-vinylphenol sulfate	6426766	HMDB0062775	Xenobiotics
4-ethylphenylsulfate	20822574	HMDB0062551	Xenobiotics
p-cresol sulfate	4615423	HMDB0011635	Xenobiotics
1-linoleoyl-GPE (18:2)*	52925130	HMDB0011507	Lipid
gamma-glutamylglutamate	92865	HMDB0011737	Peptide
2-hydroxy-3-methylvalerate	164623	HMDB0000317	Amino Acid
deoxycarnitine	22620	HMDB0001161	Lipid
N6-acetyllysine	92832	HMDB0000206	Amino Acid
octadecanedioate (C18-DC)	70095	HMDB0000782	Lipid
7-alpha-hydroxy-3-oxo-4-cholestenoate (7-Hoca)	3081085	HMDB0012458	Lipid
dimethylarginine (SDMA + ADMA)	123831, 1691	HMDB0003334, HMDB0001539	Amino Acid
o-cresol sulfate	11615528	HMDB0011635	Xenobiotics
taurolithocholate 3-sulfate	440071	HMDB0002580	Lipid
succinylcarnitine (C4-DC)	71464481	HMDB0061717	Energy
N-acetylserine	65249	HMDB0002931	Amino Acid
tryptophan betaine	442106	HMDB0061115	Amino Acid
cyclo(leu-pro)	7074739	HMDB0034276	Peptide
4-allylphenol sulfate	66633409	NA	Xenobiotics
5alpha-androstan-3alpha,17beta-diol monosulfate (2)	121596225	NA	Lipid
5alpha-androstan-3alpha,17beta-diol monosulfate (1)	121596226, 1	NA	Lipid
5alpha-androstan-3beta,17alpha-diol disulfate	56639109	HMDB0094682	Lipid
5alpha-androstan-3beta,17beta-diol disulfate	90186325	HMDB0000493	Lipid
5alpha-androstan-3beta,17beta-diol monosulfate (2)	NA	NA	Lipid
5alpha-pregnan-3beta,20beta-diol monosulfate (1)	NA	HMDB0240580	Lipid
5alpha-pregnan-3beta,20alpha-diol disulfate	118703093	HMDB0094650	Lipid
5alpha-pregnan-3beta,20alpha-diol monosulfate (2)	NA	NA	Lipid
androstenediol (3beta,17beta) disulfate (1)	87120982	HMDB0240313	Lipid
androstenediol (3beta,17beta) disulfate (2)	87120982	HMDB0240313	Lipid
androstenediol (3alpha, 17alpha) monosulfate (2)	NA	NA	Lipid
androstenediol (3alpha, 17alpha) monosulfate (3)	NA	NA	Lipid
androstenediol (3beta,17beta) monosulfate (2)	NA	HMDB0240429, HMDB0186954	Lipid
androstenediol (3beta,17beta) monosulfate (1)	129670631, 1	HMDB0240429	Lipid
2-hydroxyglutarate	43	HMDB0059655	Lipid
N-methylproline	643474	HMDB0094696	Amino Acid
N-acetyl-beta-alanine	76406	HMDB0061880	Nucleotide
4-hydroxycoumarin	54682930	NA	Xenobiotics
17alpha-hydroxypregnenolone 3-sulfate	152971	HMDB0000416	Lipid
N-acetylputrescine	122356	HMDB0002064	Amino Acid
palmitoyl sphingomyelin (d18:1/16:0)	9939941	HMDB0010169	Lipid
sphingomyelin (d18:1/18:1, d18:2/18:0)	6443882	HMDB0012101	Lipid
13-HODE + 9-HODE	5312830, 5282945, 1424, 5282947, 5282944	HMDB0004670, HMDB0004667	Lipid
indole-3-carboxylate	69867	HMDB0003320	Amino Acid
palmitoyl ethanolamide	4671	HMDB0002100	Lipid
16a-hydroxy DHEA 3-sulfate	20848950	HMDB0062544	Lipid
pregnenolone sulfate	105074	HMDB0000774	Lipid
2,3-dihydroxyisovalerate	677	HMDB0012141	Xenobiotics
(16 or 17)-methylstearate (a19:0 or i19:0)	3083779	HMDB0037397	Lipid
9,10-DiHOME	9966640	HMDB0004704	Lipid
cinnamoylglycine	709625	HMDB0011621	Xenobiotics
gamma-carboxyglutamate	40772	HMDB0041900	Amino Acid
(14 or 15)-methylpalmitate (a17:0 or i17:0)	8181, 179034	HMDB0061859	Lipid
1-(1-enyl-palmitoyl)-GPE (P-16:0)*	NA	HMDB0011152	Lipid
1-(1-enyl-stearoyl)-GPE (P-18:0)*	NA	HMDB0240598	Lipid
glycoursodeoxycholate	12310288	HMDB0000708	Lipid
S-methylcysteine	24417, 7058174, 88180	HMDB0002108	Amino Acid
3-hydroxyhippurate	450268	HMDB0006116	Xenobiotics
16-hydroxypalmitate	10466	HMDB0006294	Lipid
N-oleoyltaurine	6437033	NA	Lipid
4-oxo-retinoic acid	6437063	HMDB0006285	Cofactors and Vitamins
eicosanedioate (C20-DC)	75502	NA	Lipid
docosadioate (C22-DC)	7641	NA	Lipid
carboxyethyl-GABA	2572	HMDB0002201	Amino Acid
isoleucylglycine	342532	HMDB0028907	Peptide
trimethylamine N-oxide	1145	HMDB0000925	Lipid
N1-Methyl-2-pyridone-5-carboxamide	69698	HMDB0004193	Cofactors and Vitamins
hydantoin-5-propionate	782	HMDB0001212	Amino Acid
valylglycine	136487	HMDB0029127	Peptide
4-hydroxyglutamate	439902	HMDB0002273	Amino Acid
prolylglycine	6426709	HMDB0011178	Peptide
imidazole propionate	70630	HMDB0002271	Amino Acid
retinal	638015	HMDB0001358	Cofactors and Vitamins
indoleacetylglutamine	25200879	HMDB0013240	Amino Acid
phosphate	1061	HMDB0001429	Energy
2-aminobutyrate	80283	HMDB0000452	Amino Acid
S-adenosylhomocysteine (SAH)	439155	HMDB0000939	Amino Acid
undecanedioate (C11-DC)	15816	HMDB0000888	Lipid
1-stearoyl-GPE (18:0)	9547068	HMDB0011130	Lipid
erythronate*	2781043	HMDB0000613	Carbohydrate
1-palmitoyl-2-linoleoyl-GPC (16:0/18:2)	5287971	HMDB0007973	Lipid
1-stearoyl-2-oleoyl-GPE (18:0/18:1)	9546742	HMDB0008993	Lipid
1-palmitoyl-2-linoleoyl-GPE (16:0/18:2)	9546747	HMDB0008928	Lipid
1-stearoyl-2-arachidonoyl-GPC (18:0/20:4)	16219824	HMDB0008048	Lipid
sphingomyelin (d18:2/16:0, d18:1/16:1)*	NA	HMDB0240638, HMDB0240613	Lipid
sphingomyelin (d18:1/14:0, d16:1/16:0)*	11433862	HMDB0012097	Lipid
2-hydroxydecanoate	21488	HMDB0094656	Lipid
glycohyocholate	71361462	HMDB0000138	Lipid
6-oxopiperidine-2-carboxylate	3014237	HMDB0061705	Amino Acid
S-allylcysteine	98280	HMDB0034323	Xenobiotics
N-delta-acetylornithine	9920500	HMDB0003357	Amino Acid
N-acetyl-1-methylhistidine*	53859791	HMDB0240340	Amino Acid
acisoga	129397	HMDB0061384	Amino Acid
2-aminophenol sulfate	181670	HMDB0061116	Xenobiotics
2-aminooctanoate	69522	HMDB0000991	Lipid
indolin-2-one	321710	NA	Xenobiotics
S-methylcysteine sulfoxide	82142	HMDB0029432	Amino Acid
2-piperidinone	12665	HMDB0011749	Xenobiotics
N-acetylcarnosine	9903482	HMDB0012881	Amino Acid
formiminoglutamate	439233	HMDB0000854	Amino Acid
3b-hydroxy-5-cholenoic acid	92997	HMDB0000308	Lipid
N-formylanthranilic acid	101399	HMDB0004089	Amino Acid
N2,N5-diacetylornithine	65977	HMDB0240345	Amino Acid
2-aminoheptanoate	227939	HMDB0094649	Lipid
guanidinoacetate	763	HMDB0000128	Amino Acid
bilirubin (Z,Z)	5280352	HMDB0000054	Cofactors and Vitamins
gamma-glutamylvaline	7015683	HMDB0011172	Peptide
3-methyl-2-oxobutyrate	49	HMDB0000019	Amino Acid
glutarylcarnitine (C5-DC)	71317118	HMDB0013130	Amino Acid
palmitoylcarnitine (C16)	461	HMDB0000222	Lipid
gamma-glutamylmethionine	7009567	HMDB0034367	Peptide
gamma-CEHC	133098	HMDB0001931	Cofactors and Vitamins
N-palmitoyl-sphingosine (d18:1/16:0)	5283564	HMDB0004949	Lipid
methionine sulfone	69961	HMDB0062174	Amino Acid
2-methylbutyrylcarnitine (C5)	6426901	HMDB0000378	Amino Acid
O-sulfo-L-tyrosine	514186	HMDB0155722	Xenobiotics
1-linolenoyl-GPC (18:3)*	NA	HMDB0010388	Lipid
1-palmitoyl-GPG (16:0)*	3300276	HMDB0240601	Lipid
guaiacol sulfate	22473	HMDB0060013	Xenobiotics
21-hydroxypregnenolone disulfate	134595	NA	Lipid
mannitol/sorbitol	5780, 6251	HMDB0000247, HMDB0000765	Carbohydrate
methyl glucopyranoside (alpha + beta)	445238, 3036743, 2108	HMDB0029965	Xenobiotics
4-methylcatechol sulfate	54104170	HMDB0240459	Xenobiotics
3-methyl catechol sulfate (1)	118431379	NA	Xenobiotics
aconitate [cis or trans]	444212, 6438	HMDB0000958, HMDB000072	Energy
linoleoylcarnitine (C18:2)*	6450015	HMDB0006469	Lipid
glutamine_degradant*	NA	NA	Partially Characterized Molecules
fructosyllysine	9839580	HMDB0034879	Amino Acid
N-acetylglucosamine/N-acetylgalactosamine	439174, 8427	HMDB0000212, HMDB0000215	Carbohydrate
3-methylglutarylcarnitine (2)	128145	HMDB0000552	Amino Acid
oleoyl-linoleoyl-glycerol (18:1/18:2) [2]	71433693	HMDB0007219	Lipid
gulonate*	152304	HMDB0003290	Cofactors and Vitamins
sulfate*	5152822	HMDB0001448	Xenobiotics
citraconate/glutaconate	5280498, 644	HMDB0000634, HMDB0000620	Energy
etiocholanolone glucuronide	270605	HMDB0004484	Lipid
9-hydroxystearate	9570127	HMDB0061661	Lipid
11-ketoetiocholanolone glucuronide	NA	NA	Lipid
sphingomyelin (d18:1/24:1, d18:2/24:0)*	44260126	HMDB0012107	Lipid
sphingomyelin (d18:2/14:0, d18:1/14:1)*	NA	HMDB0240637, HMDB0240612	Lipid
17alpha-hydroxypregnanolone glucuronide	NA	NA	Lipid
bilirubin (E,Z or Z,E)*	5799469	HMDB0000488	Cofactors and Vitamins
N6-succinyladenosine	165243	HMDB0000912	Nucleotide
glucose	5793	HMDB0000122	Carbohydrate
mannose	82308, 439680, 185698, 18950	HMDB0000169	Carbohydrate
N-acetyltaurine	159864	HMDB0240253	Amino Acid
arabonate/xylonate	122045, 6602	HMDB0000539	Carbohydrate
1-oleoyl-GPC (18:1)	16081932	HMDB0002815	Lipid
N1-methylinosine	650095	HMDB0002721	Nucleotide
dopamine 3-O-sulfate	122136	HMDB0006275	Amino Acid
tyramine O-sulfate	153005	HMDB0006409	Amino Acid
4-methylguaiacol sulfate	NA	NA	Xenobiotics
phenylacetylcarnitine	101724840	NA	Peptide
pyrraline	14274616	HMDB0033143	Xenobiotics
methyl-4-hydroxybenzoate sulfate	10657183	HMDB0041646	Xenobiotics
N-acetylcitrulline	656979	HMDB0000856	Amino Acid
4-hydroxychlorothalonil	34217	HMDB0240624	Xenobiotics
3-hydroxypyridine sulfate	NA	NA	Xenobiotics
4-methoxyphenol sulfate	NA	NA	Amino Acid
sphingomyelin (d18:1/20:0, d16:1/22:0)*	44260124	HMDB0012102	Lipid
sphingomyelin (d18:1/20:1, d18:2/20:0)*	NA	HMDB0240610, HMDB0240632	Lipid
behenoyl sphingomyelin (d18:1/22:0)*	44260125	HMDB0012103	Lipid
sphingomyelin (d18:1/22:1, d18:2/22:0, d16:1/24:1)*	NA	HMDB0012104	Lipid
2-acetamidophenol sulfate	181671	NA	Xenobiotics
6-hydroxyindole sulfate	122198196	HMDB0000682	Xenobiotics
eugenol sulfate	180632	HMDB0135245	Xenobiotics
3-methoxycatechol sulfate (2)	NA	NA	Xenobiotics
N-acetylkynurenine (2)	73817779	HMDB0240342	Amino Acid
3-methoxycatechol sulfate (1)	129892430	NA	Xenobiotics
C-glycosyltryptophan	10981970	HMDB0240296	Amino Acid
p-cresol glucuronide*	154035	HMDB0011686	Amino Acid
arabitol/xylitol	94154, 6912	HMDB0001851, HMDB0000568, HMDB0002917	Carbohydrate
pyruvate	1060	HMDB0000243	Carbohydrate
1-lignoceroyl-GPC (24:0)	24779481	HMDB0010405	Lipid
glycosyl-N-stearoyl-sphingosine (d18:1/18:0)	NA	NA	Lipid
2-hydroxybutyrate/2-hydroxyisobutyrate	440864, 4277	HMDB0000729, HMDB00008	Amino Acid
oleate/vaccenate (18:1)	5282761, 637517, 5281127, 445639	HMDB0003231, HMDB0000573, HMDB0240219, HMDB0000207	Lipid
sphingomyelin (d17:1/16:0, d18:1/15:0, d16:1/17:0)*	NA	HMDB0240617, HMDB0240608	Lipid
palmitoyl dihydrosphingomyelin (d18:0/16:0)*	9939965	HMDB0010168	Lipid
sphingomyelin (d18:2/23:0, d18:1/23:1, d17:1/24:1)*	134757653	HMDB0240634, HMDB0011696, HMDB0240614	Lipid
tricosanoyl sphingomyelin (d18:1/23:0)*	NA	HMDB0012105	Lipid
sphingomyelin (d18:2/24:1, d18:1/24:2)*	85336023	HMDB0240636, HMDB0240615	Lipid
1-stearoyl-2-oleoyl-GPC (18:0/18:1)	24778825	HMDB0008038	Lipid
1-stearoyl-2-linoleoyl-GPE (18:0/18:2)*	9546749	HMDB0008994	Lipid
1-stearoyl-2-arachidonoyl-GPE (18:0/20:4)	5289133	HMDB0009003	Lipid
1-stearoyl-2-arachidonoyl-GPI (18:0/20:4)	NA	HMDB0009815	Lipid
1-palmitoyl-2-linoleoyl-GPI (16:0/18:2)	46891795	HMDB0009784	Lipid
1-stearoyl-2-linoleoyl-GPC (18:0/18:2)*	6441487	HMDB0008039	Lipid
1-palmitoyl-2-dihomo-linolenoyl-GPC (16:0/20:3n3 or 6)*	NA	NA	Lipid
1-palmitoyl-2-oleoyl-GPC (16:0/18:1)	6436017	HMDB0007972	Lipid
1-palmitoyl-2-arachidonoyl-GPC (16:0/20:4n6)	10747814	HMDB0007982	Lipid
1-palmitoyl-2-arachidonoyl-GPE (16:0/20:4)*	9546800	HMDB0008937	Lipid
1-palmitoyl-2-docosahexaenoyl-GPE (16:0/22:6)*	9546799	HMDB0008946	Lipid
1-stearoyl-2-docosahexaenoyl-GPE (18:0/22:6)*	9546798	HMDB0009012	Lipid
1-stearoyl-2-linoleoyl-GPI (18:0/18:2)	NA	HMDB0009809	Lipid
1-palmitoyl-2-palmitoleoyl-GPC (16:0/16:1)*	6443788	HMDB0007969	Lipid
gamma-tocopherol/beta-tocopherol	NA	HMDB0006335, HMDB0001492	Cofactors and Vitamins
1-(1-enyl-stearoyl)-2-arachidonoyl-GPE (P-18:0/20:4)*	9547058	HMDB0005779	Lipid
1-(1-enyl-palmitoyl)-2-oleoyl-GPE (P-16:0/18:1)*	52925128	HMDB0011342	Lipid
1-(1-enyl-palmitoyl)-2-oleoyl-GPC (P-16:0/18:1)*	34779384	HMDB0007996	Lipid
sphingomyelin (d18:1/21:0, d17:1/22:0, d16:1/23:0)*	NA	HMDB0240619, HMDB0240611, HMDB0240621	Lipid
2'-deoxyuridine	13712	HMDB0000012	Nucleotide
1,2-dilinoleoyl-GPC (18:2/18:2)	5288075	HMDB0008138	Lipid
N-palmitoyl-sphinganine (d18:0/16:0)	5283572	HMDB0011760	Lipid
sphinganine-1-phosphate	520	HMDB0001383	Lipid
1-palmitoyl-2-docosahexaenoyl-GPC (16:0/22:6)	6441886	HMDB0007991	Lipid
1-stearoyl-2-docosahexaenoyl-GPC (18:0/22:6)	24778876	HMDB0008057	Lipid
1-(1-enyl-stearoyl)-2-oleoyl-GPE (P-18:0/18:1)	42607457	HMDB0011375	Lipid
sphingomyelin (d18:1/17:0, d17:1/18:0, d19:1/16:0)	46891763	HMDB0240620, HMDB0240609, HMDB0240622	Lipid
1-palmitoyl-2-stearoyl-GPC (16:0/18:0)	24778686	HMDB0007970	Lipid
palmitoyl-linoleoyl-glycerol (16:0/18:2) [2]*	131801744	HMDB0007103	Lipid
1-palmitoyl-2-oleoyl-GPI (16:0/18:1)*	71296232	HMDB0009783	Lipid
1-(1-enyl-palmitoyl)-2-arachidonoyl-GPE (P-16:0/20:4)*	52925126	HMDB0011352	Lipid
1-(1-enyl-palmitoyl)-2-linoleoyl-GPE (P-16:0/18:2)*	52925127	HMDB0011343	Lipid
1-(1-enyl-palmitoyl)-2-linoleoyl-GPC (P-16:0/18:2)*	24779386	HMDB0011211	Lipid
1-oleoyl-2-linoleoyl-GPE (18:1/18:2)*	9546753	HMDB0009060	Lipid
1-(1-enyl-palmitoyl)-2-arachidonoyl-GPC (P-16:0/20:4)*	NA	HMDB0011220	Lipid
1-oleoyl-2-docosahexaenoyl-GPC (18:1/22:6)*	24778955	HMDB0008123	Lipid
1-linoleoyl-2-arachidonoyl-GPC (18:2/20:4n6)*	24778979	HMDB0008147	Lipid
1-(1-enyl-palmitoyl)-2-palmitoleoyl-GPC (P-16:0/16:1)*	52923882	HMDB0011207	Lipid
1-(1-enyl-palmitoyl)-2-palmitoyl-GPC (P-16:0/16:0)*	11146967	HMDB0011206	Lipid
1-stearoyl-2-oleoyl-GPI (18:0/18:1)*	NA	HMDB0240667	Lipid
1-(1-enyl-stearoyl)-2-linoleoyl-GPE (P-18:0/18:2)*	NA	HMDB0011376	Lipid
5-hydroxyindole sulfate	NA	NA	Amino Acid
2-hydroxylaurate	97783	NA	Lipid
phenylacetylglutamate	11579826	HMDB0059772	Peptide
4-hydroxyphenylacetoylcarnitine	NA	NA	Amino Acid
glycochenodeoxycholate 3-sulfate	21116917, 21125002, 11954205	HMDB0002409, HMDB0002496, HMDB0002497	Lipid
glycodeoxycholate 3-sulfate	101602538	NA	Lipid
glycochenodeoxycholate glucuronide (1)	44263370	HMDB0002579	Lipid
adipoylcarnitine (C6-DC)	71296139	HMDB0061677	Lipid
glycosyl-N-palmitoyl-sphingosine (d18:1/16:0)	NA	NA	Lipid
methylsuccinoylcarnitine	NA	NA	Amino Acid
1-linoleoyl-2-linolenoyl-GPC (18:2/18:3)*	52922731	HMDB0008141	Lipid
1-palmitoleoyl-2-linolenoyl-GPC (16:1/18:3)*	52922452	HMDB0008008	Lipid
1-myristoyl-2-arachidonoyl-GPC (14:0/20:4)*	24778634	HMDB0007883	Lipid
palmitoleoylcarnitine (C16:1)*	71464547	HMDB0013207	Lipid
pimeloylcarnitine/3-methyladipoylcarnitine (C7-DC)	NA	NA	Lipid
3-hydroxyhexanoate	151492	HMDB0061652, HMDB0010718	Lipid
3beta-hydroxy-5-cholestenoate	165511	HMDB0012453	Lipid
hexanoylglutamine	NA	NA	Lipid
vanillactate	160637	HMDB0000913	Amino Acid
beta-citrylglutamate	189741	NA	Amino Acid
palmitoleoyl-linoleoyl-glycerol (16:1/18:2) [1]*	9543699	HMDB0007132	Lipid
N-stearoyl-sphingosine (d18:1/18:0)*	5283565	HMDB0004950	Lipid
gamma-glutamyl-alpha-lysine	65254	NA	Peptide
4-hydroxyphenylacetylglutamine	NA	NA	Peptide
1-oleoyl-2-arachidonoyl-GPE (18:1/20:4)*	348281223	HMDB0009069	Lipid
lignoceroyl sphingomyelin (d18:1/24:0)	NA	HMDB0011697	Lipid
behenoyl dihydrosphingomyelin (d18:0/22:0)*	44260132	HMDB0012091	Lipid
myristoyl dihydrosphingomyelin (d18:0/14:0)*	44260138	HMDB0012085	Lipid
lactosyl-N-nervonoyl-sphingosine (d18:1/24:1)*	NA	HMDB0004872	Lipid
N-behenoyl-sphingadienine (d18:2/22:0)*	NA	NA	Lipid
N-palmitoyl-sphingadienine (d18:2/16:0)*	NA	HMDB0240686	Lipid
N-stearoyl-sphingadienine (d18:2/18:0)*	132282053	HMDB0240362	Lipid
glycosyl-N-behenoyl-sphingadienine (d18:2/22:0)*	NA	NA	Lipid
lactosyl-N-behenoyl-sphingosine (d18:1/22:0)*	44260143	HMDB0011594	Lipid
hexadecasphingosine (d16:1)*	14767871	NA	Lipid
N-palmitoyl-heptadecasphingosine (d17:1/16:0)*	NA	HMDB0240685	Lipid
ceramide (d18:1/14:0, d16:1/16:0)*	NA	HMDB0240681, HMDB0011773	Lipid
ceramide (d18:1/17:0, d17:1/18:0)*	NA	HMDB0240683, HMDB0240678	Lipid
glycosyl-N-tricosanoyl-sphingadienine (d18:2/23:0)*	NA	NA	Lipid
glycosyl ceramide (d18:2/24:1, d18:1/24:2)*	NA	NA	Lipid
argininate*	160437	HMDB0003148	Amino Acid
sphingomyelin (d18:0/18:0, d19:0/17:0)*	44260130	HMDB0012087	Lipid
sphingomyelin (d18:2/18:1)*	52931155	HMDB0001348	Lipid
sphingomyelin (d18:1/19:0, d19:1/18:0)*	NA	NA	Lipid
sphingomyelin (d18:0/20:0, d16:0/22:0)*	NA	HMDB0012090	Lipid
sphingomyelin (d18:1/22:2, d18:2/22:1, d16:1/24:2)*	NA	HMDB0240670, HMDB0240672, HMDB0240669	Lipid
sphingomyelin (d18:1/25:0, d19:0/24:1, d20:1/23:0, d19:1/24:0)*	NA	HMDB0240675, HMDB0240674, HMDB0240673, HMDB0240671	Lipid
sphingomyelin (d18:2/24:2)*	NA	HMDB0240644	Lipid
sphingomyelin (d18:2/21:0, d16:2/23:0)*	NA	HMDB0240676	Lipid
sphingomyelin (d18:1/20:2, d18:2/20:1, d16:1/22:2)*	NA	NA	Lipid
sphingomyelin (d18:2/23:1)*	NA	HMDB0240668	Lipid
sphingomyelin (d17:2/16:0, d18:2/15:0)*	NA	HMDB0240677	Lipid
margaroylcarnitine (C17)*	53477803	HMDB0006210	Lipid
arachidoylcarnitine (C20)*	53477833	HMDB0006460	Lipid
behenoylcarnitine (C22)*	71464577	HMDB0062468	Lipid
lignoceroylcarnitine (C24)*	NA	HMDB0240665	Lipid
cerotoylcarnitine (C26)*	53477828	HMDB0006347	Lipid
ximenoylcarnitine (C26:1)*	NA	NA	Lipid
arachidonoylcarnitine (C20:4)	136212424	HMDB0006455	Lipid
eicosenoylcarnitine (C20:1)*	NA	NA	Lipid
dihomo-linoleoylcarnitine (C20:2)*	NA	NA	Lipid
dihomo-linolenoylcarnitine (C20:3n3 or 6)*	NA	NA	Lipid
docosahexaenoylcarnitine (C22:6)*	NA	NA	Lipid
nervonoylcarnitine (C24:1)*	NA	HMDB0006509	Lipid
2,3-dihydroxy-2-methylbutyrate	301941	HMDB0029576	Amino Acid
2'-O-methylcytidine	150971	NA	Nucleotide
perfluorooctanesulfonate (PFOS)	74483	HMDB0059586	Xenobiotics
isoursodeoxycholate	127601	HMDB0000686	Lipid
beta-cryptoxanthin	5281235	HMDB0033844	Cofactors and Vitamins
glycosyl ceramide (d18:1/20:0, d16:1/22:0)*	NA	NA	Lipid
carotene diol (1)	NA	NA	Cofactors and Vitamins
carotene diol (2)	NA	NA	Cofactors and Vitamins
carotene diol (3)	NA	NA	Cofactors and Vitamins
hexadecadienoate (16:2n6)	13932172	HMDB0000477	Lipid
2-hydroxybehenate	193484	HMDB0061660	Lipid
N,N,N-trimethyl-5-aminovalerate	14274897	NA	Amino Acid
cortolone glucuronide (1)	NA	NA	Lipid
phenylacetate	999	HMDB0000209	Amino Acid
3-methylglutaconate	1551553	HMDB0000522	Amino Acid
N-oxalyl glycine (NOG)	3080614	NA	Xenobiotics
1H-indole-7-acetic acid	18356439	NA	Xenobiotics
(N(1) + N(8))-acetylspermidine	496, 123689	HMDB0002189, HMDB0001276	Amino Acid
1-cerotoyl-GPC (26:0)*	NA	HMDB0029205	Lipid
2-hydroxyarachidate*	5225199	NA	Lipid
nonanoylcarnitine (C9)	91825642	HMDB0013288	Lipid
androsterone glucuronide	114833	HMDB0002829	Lipid
octadecadienedioate (C18:2-DC)*	NA	NA	Lipid
octadecenedioate (C18:1-DC)	9543674	NA	Lipid
hexadecenedioate (C16:1-DC)*	NA	NA	Lipid
heptenedioate (C7:1-DC)*	NA	NA	Lipid
octadecanedioylcarnitine (C18-DC)*	NA	NA	Lipid
1-ribosyl-imidazoleacetate*	440569	HMDB0002331	Amino Acid
3-carboxy-4-methyl-5-pentyl-2-furanpropionate (3-CMPFP)**	194501	HMDB0061643	Lipid
N-acetyl-2-aminooctanoate*	95555	HMDB0059745	Lipid
hydroxyasparagine**	15991574	HMDB0032332	Amino Acid
3-hydroxystachydrine*	46173781	NA	Xenobiotics
3-hydroxybutyroylglycine**	NA	NA	Lipid
glyco-beta-muricholate**	NA	NA	Lipid
N-methylhydroxyproline**	9860390	NA	Amino Acid
perfluorooctanoate (PFOA)	9554	HMDB0059587	Xenobiotics
alpha-ketoglutaramate*	48	HMDB0001552	Amino Acid
cysteinylglycine disulfide*	22833544	HMDB0000709	Amino Acid
gamma-glutamylcitrulline*	NA	NA	Peptide
glycine conjugate of C10H14O2 (1)*	NA	NA	Partially Characterized Molecules
sphingomyelin (d17:1/14:0, d16:1/15:0)*	NA	NA	Lipid
dodecadienoate (12:2)*	25480	NA	Lipid
hydroxy-CMPF*	NA	NA	Lipid
indoleacetoylcarnitine*	NA	NA	Amino Acid
glucuronide of piperine metabolite C17H21NO3 (3)*	NA	NA	Xenobiotics
glucuronide of piperine metabolite C17H21NO3 (4)*	NA	NA	Xenobiotics
glucuronide of piperine metabolite C17H21NO3 (5)*	NA	NA	Xenobiotics
sulfate of piperine metabolite C16H19NO3 (2)*	NA	NA	Xenobiotics
sulfate of piperine metabolite C16H19NO3 (3)*	NA	NA	Xenobiotics
sulfate of piperine metabolite C18H21NO3 (1)*	NA	NA	Xenobiotics
sulfate of piperine metabolite C18H21NO3 (3)*	NA	NA	Xenobiotics
N-acetyl-isoputreanine	131802901	NA	Amino Acid
6-bromotryptophan	9856996	NA	Amino Acid
2-naphthol sulfate	74428	NA	Xenobiotics
dihydrocaffeate sulfate (2)	NA	NA	Xenobiotics
lithocholate sulfate (1)	451489	NA	Lipid
3-hydroxyhexanoylcarnitine (1)	NA	NA	Lipid
3-ethylcatechol sulfate (1)	NA	NA	Xenobiotics
4-acetylcatechol sulfate (1)	NA	NA	Xenobiotics
2,3-dihydroxy-5-methylthio-4-pentenoate (DMTPA)*	NA	HMDB0240388	Amino Acid
tetradecadienoate (14:2)*	5312409	HMDB0000560	Lipid
hydroxypalmitoyl sphingomyelin (d18:1/16:0(OH))**	NA	NA	Lipid
N-carbamoylvaline	448879	NA	Amino Acid
3-amino-2-piperidone	5200225	HMDB0000323	Amino Acid
N6-methyllysine	164795	HMDB0002038	Amino Acid
N6,N6-dimethyllysine	193344	HMDB0013287	Amino Acid
3-formylindole	10256	HMDB0029737	Xenobiotics
mannonate*	3246006	NA	Xenobiotics
cis-4-decenoate (10:1n6)*	5282726	HMDB0004980	Lipid
taurodeoxycholic acid 3-sulfate	NA	NA	Lipid
taurochenodeoxycholic acid 3-sulfate	52931550	HMDB0002486	Lipid
3-hydroxydodecanedioate*	16663321	HMDB0000413	Lipid
tetradecadienedioate (C14:2-DC)*	86018718	NA	Lipid
tridecenedioate (C13:1-DC)*	NA	NA	Lipid
pregnenetriol disulfate*	NA	NA	Lipid
pregnenetriol sulfate*	129671303	NA	Lipid
3-(3-amino-3-carboxypropyl)uridine*	171198	NA	Nucleotide
1-methyl-5-imidazoleacetate	6451814	HMDB0004988	Amino Acid
N,N,N-trimethyl-alanylproline betaine (TMAP)	NA	HMDB0240365	Amino Acid
2S,3R-dihydroxybutyrate	10964471	HMDB0002453	Lipid
3,4-dihydroxybutyrate	150929	HMDB0000337	Lipid
N2-acetyl,N6-methyllysine	NA	NA	Amino Acid
hydroxy-N6,N6,N6-trimethyllysine*	NA	NA	Amino Acid
palmitoyl-sphingosine-phosphoethanolamine (d18:1/16:0)	NA	NA	Lipid
2,6-dihydroxybenzoic acid	9338	HMDB0013676	Xenobiotics
picolinoylglycine	11788622	HMDB0059766	Lipid
pantoate	5289105	HMDB0240389	Cofactors and Vitamins
4-ethylcatechol sulfate	NA	NA	Xenobiotics
2R,3R-dihydroxybutyrate	13120901	HMDB0000498	Lipid
2-ketocaprylate	67600	HMDB0013211	Amino Acid
N,N-dimethylalanine	5488191	NA	Amino Acid
metabolonic lactone sulfate	NA	NA	Partially Characterized Molecules
branched chain 14:0 dicarboxylic acid**	NA	NA	Lipid
11beta-hydroxyandrosterone glucuronide	NA	HMDB0010351	Lipid
N2-acetyl,N6,N6-dimethyllysine	NA	NA	Amino Acid
pentose acid*	7991	HMDB0000892	Partially Characterized Molecules
2-hydroxysebacate	128458	HMDB0000424	Lipid
3-hydroxydecanoylcarnitine	121454166	HMDB0061636	Lipid
3-decenoylcarnitine	NA	NA	Lipid
(2 or 3)-decenoate (10:1n7 or n8)	NA	NA	Lipid
3-indoleglyoxylic acid	73863	NA	Xenobiotics
3,5-dichloro-2,6-dihydroxybenzoic acid	24721632	NA	Xenobiotics
ascorbic acid 2-sulfate	54676864	HMDB0060649	Cofactors and Vitamins
4-allylcatechol sulfate	NA	NA	Xenobiotics
deoxycholic acid glucuronide	NA	NA	Lipid
branched-chain, straight-chain, or cyclopropyl 10:1 fatty acid (1)*	NA	NA	Partially Characterized Molecules
glutamine conjugate of C6H10O2 (1)*	NA	NA	Partially Characterized Molecules
glutamine conjugate of C7H12O2*	NA	NA	Partially Characterized Molecules
3-bromo-5-chloro-2,6-dihydroxybenzoic acid*	134581543	NA	Xenobiotics
branched-chain, straight-chain, or cyclopropyl 12:1 fatty acid*	NA	NA	Partially Characterized Molecules
decadienedioic acid (C10:2-DC)**	17789717	NA	Lipid
ascorbic acid 3-sulfate*	11425365	NA	Cofactors and Vitamins
deoxycholic acid 12-sulfate*	NA	NA	Lipid
GlcNAc sulfate conjugate of C21H34O2 steroid**	NA	NA	Partially Characterized Molecules
glycoursodeoxycholic acid sulfate (1)	NA	NA	Lipid
2-hydroxy-4-(methylthio)butanoic acid	11427	HMDB0037115	Amino Acid
dibutyl sulfosuccinate	423891	NA	Xenobiotics
vanillic acid glycine	3083688	HMDB0060026	Xenobiotics
N-acetyl-2-aminoadipate	443992	NA	Amino Acid
4-chlorobenzoic acid	6318	NA	Xenobiotics
2-O-methylascorbic acid	54726398	HMDB0240294	Cofactors and Vitamins
2-methoxyhydroquinone sulfate (1)	NA	NA	Xenobiotics
ethyl beta-glucopyranoside	121667	HMDB0029968	Xenobiotics
cis-3,4-methyleneheptanoylglycine	NA	NA	Lipid
cis-3,4-methyleneheptanoate	NA	NA	Lipid
3-hydroxyoctanoylcarnitine (1)	NA	NA	Lipid
3-hydroxyoctanoylcarnitine (2)	NA	NA	Lipid
tetrahydrocortisol glucuronide	NA	NA	Lipid
bilirubin degradation product, C16H18N2O5 (3)**	NA	NA	Partially Characterized Molecules
11beta-hydroxyetiocholanolone glucuronide*	NA	NA	Lipid
N,N-dimethyl-pro-pro	NA	NA	Peptide
4-vinylcatechol sulfate	NA	NA	Xenobiotics
tetrahydrocortisone glucuronide (5)	NA	NA	Lipid
1-methyl-5-imidazolelactate	NA	NA	Amino Acid
perfluorohexanesulfonate (PFHxS)	NA	HMDB0094700	Xenobiotics

## Sheet: Supplementary Table 3
Table S3: Validation cohort characteristics and determinant metrics.
Domain	Variable	Levels	Value	Missing		Comparison to original dataset:
Demographic	Sex	Male	289 (32%)	0 (0%)		Chi-squared (sex)	p = 0.19
		Female	613 (68%)			Chi-squared (smoking status)	p = 6.142x10e-07
	Age (years)		42.5 [18, 65]	0 (0%)		t-test (age)	p = 0.09
	Education (years)		11 [5, 18]	0 (0%)		t-test (bmi)	p = 0.33
	Degree of urbanisation	Not urbanised	34 (3.8%)	0 (0%)		t-test (drinks per week)	p = 0.29
		Hardly urbanised	53 (5.9%)
		Moderately urbanised	139 (15.4%)
		Strongly urbanised	124 (13.7%)
		Extremely urbanised	552 (61.2%)
Psychosocial	Partner	No	281 (31.2%)	0 (0%)
		Yes	621 (68.8%)
	Work related stress	No work	186 (20.6%)	212 (23.5%)
		No high strain work	404 (44.8%)
		High strain work	100 (11.1%)
	Leisure activity score		13 [5, 26]	31 (3.4%)
	Daily hassles score		32 [20, 71]	22 (2.4%)
	Childhood trauma score		1 [0, 8]	6 (0.7%)
	N recent negative life events		1 [0, 7]	0 (0%)
Lifestyle	Alcohol intake (drinks per week)		2.4 [0, 66]	21 (2.3%)
	Smoking status	Never smoker	228 (25.3%)	0 (0%)
		Former smoker	266 (29.5%)
		Current smoker	408 (45.2%)
	Physical activity (MET-minutes per week)		2733 [0, 17892]	73 (8.1%)
Somatic health	N somatic diseases		1 [0, 8]	0 (0%)
	N frequent medications		1 [0, 10]	0 (0%)
	BMI		24.8 [16.5, 53.3]	1 (0.1%)
Mental health	Depression	Depression diagnosis	409 (45.3%)	0 (0%)
		No diagnosis	493 (54.7%)
	Anxiety	Anxiety diagnosis	477 (52.9%)	0 (0%)
		No diagnosis	425 (47.1%)
Note: For categorical variables, values are N (%); for continuous variables, values are Median [Min, Max]
Data was available for only 902 out of 910 measured “validation” samples.

## Sheet: Supplementary Table 4
Table S4: Loadings per dimension of metabolite change.					SLC-mediated transmembrane transport / Transport of small molecules					Sphingolipid metabolism - integrated pathway					Metabolism of amino acids and derivatives
PC1					PC2					PC3					PC4					PC5
Metabolite name	Loading	PUBCHEM	HMDB	Metabolite class	Metabolite name	Loading	PUBCHEM	HMDB	Metabolite class	Metabolite name	Loading	PUBCHEM	HMDB	Metabolite class	Metabolite name	Loading	PUBCHEM	HMDB	Metabolite class	Metabolite name	Loading	PUBCHEM	HMDB	Metabolite class
2,3-dihydroxy-5-methylthio-4-pentenoate (DMTPA)*	0,7324863440752132	NA	HMDB0240388	Amino Acid	5alpha-androstan-3alpha,17beta-diol monosulfate (2)	0,44670422284072325	121596225	NA	Lipid	sphingomyelin (d17:1/14:0, d16:1/15:0)*	0,5320356484974873	NA	NA	Lipid	hydroxypalmitoyl sphingomyelin (d18:1/16:0(OH))**	0,5802970011985596	NA	NA	Lipid	hydantoin-5-propionate	0.371351	782	HMDB0001212	Amino Acid
N,N,N-trimethyl-alanylproline betaine (TMAP)	0,6470659359406513	NA	HMDB0240365	Amino Acid	isoleucine	0,44046421087223714	6306	HMDB0000172	Amino Acid	sphingomyelin (d18:2/14:0, d18:1/14:1)*	0,5319100292107424	NA	HMDB0240637,HMDB0240612	Lipid	glycine	0,5671359749570156	750	HMDB0000123	Amino Acid	3-hydroxybutyroylglycine**	0.349172	NA	NA	Lipid
gamma-glutamylphenylalanine	0,6377713301457862	111299	HMDB0000594	Peptide	4-guanidinobutanoate	0,41100806339417567	500	HMDB0003464	Amino Acid	sphingomyelin (d18:2/21:0, d16:2/23:0)*	0,4990112333092249	NA	HMDB0240676	Lipid	1-(1-enyl-palmitoyl)-2-linoleoyl-GPC (P-16:0/18:2)*	0,5508685811923839	24779386	HMDB0011211	Lipid	gamma-glutamylglutamate	0.329605	92865	HMDB0011737	Peptide
N-acetylalanine	0.628398	88064	HMDB0000766	Amino Acid	proline	0.407097	8988,145742,614	HMDB0000162,HMDB0003411	Amino Acid	sphingomyelin (d17:2/16:0, d18:2/15:0)*	0.489547	NA	HMDB0240677	Lipid	stachydrine	0,5231750342466481	115244	HMDB0004827	Xenobiotics	heptenedioate (C7:1-DC)*	0.322754	NA	NA	Lipid
palmitoylcarnitine (C16)	0,6210835928499456	461	HMDB0000222	Lipid	2-methylbutyrylcarnitine (C5)	0,39092753947492176	6426901	HMDB0000378	Amino Acid	sphingomyelin (d18:1/21:0, d17:1/22:0, d16:1/23:0)*	0,4843510907215254	NA	HMDB0240619,HMDB0240611,HMDB0240621	Lipid	1-linoleoyl-GPC (18:2)	0,5132840680838147	11988421	HMDB0010386	Lipid	N1-Methyl-2-pyridone-5-carboxamide	0.293338	69698	HMDB0004193	Cofactors and Vitamins
3-hydroxybutyroylglycine**	0,6203933244993147	NA	NA	Lipid	androsterone glucuronide	0,38504001579479513	114833	HMDB0002829	Lipid	sphingomyelin (d18:1/19:0, d19:1/18:0)*	0,47716126761648914	NA	NA	Lipid	1-(1-enyl-palmitoyl)-2-oleoyl-GPC (P-16:0/18:1)*	0,5104053457078277	34779384	HMDB0007996	Lipid	N-carbamoylvaline	0.282089	448879	NA	Amino Acid
cyclo(leu-pro)	0,6086269660105945	7074739	HMDB0034276	Peptide	N-acetylcarnosine	0,3845336414441375	9903482	HMDB0012881	Amino Acid	sphingomyelin (d18:2/23:0, d18:1/23:1, d17:1/24:1)*	0,4713288203370596	134757653	HMDB0240634,HMDB0011696,HMDB0240614	Lipid	palmitoyl sphingomyelin (d18:1/16:0)	0,4833516676463485	9939941	HMDB0010169	Lipid	quinolinate	0.27828	1066	HMDB0000232	Cofactors and Vitamins
N-acetylvaline	0,6032750741340756	66789	HMDB0011757	Amino Acid	leucine	0,37319394653232296	6106	HMDB0000687	Amino Acid	tricosanoyl sphingomyelin (d18:1/23:0)*	0,4583384619286072	NA	HMDB0012105	Lipid	palmitoyl-sphingosine-phosphoethanolamine (d18:1/16:0)	0,48094347341489496	NA	NA	Lipid	gamma-glutamylvaline	0.271053	7015683	HMDB0011172	Peptide
C-glycosyltryptophan	0,5987382118852832	10981970	HMDB0240296	Amino Acid	5alpha-androstan-3beta,17beta-diol disulfate	0,3715253154800479	90186325	HMDB0000493	Lipid	sphingomyelin (d18:2/23:1)*	0,45189611106564737	NA	HMDB0240668	Lipid	serine	0,4361154733609671	5951	HMDB0000187	Amino Acid	2'-O-methylcytidine	0.267615	150971	NA	Nucleotide
creatinine	0,5901321630374147	588	HMDB0000562	Amino Acid	androstenediol (3alpha, 17alpha) monosulfate (2)	0,3671283492096606	NA	NA	Lipid	sphingomyelin (d18:1/14:0, d16:1/16:0)*	0,4467348834567924	11433862	HMDB0012097	Lipid	cinnamoylglycine	0,43542029736520366	709625	HMDB0011621	Xenobiotics	fructosyllysine	0.264851	9839580	HMDB0034879	Amino Acid
picolinoylglycine	0,5888128597315095	11788622	HMDB0059766	Lipid	5alpha-androstan-3beta,17beta-diol monosulfate (2)	0,3652326846249517	NA	NA	Lipid	1-myristoyl-2-arachidonoyl-GPC (14:0/20:4)*	0,41773556282990815	24778634	HMDB0007883	Lipid	3-amino-2-piperidone	0.433277	5200225	HMDB0000323	Amino Acid	phenylacetylglutamate	0.255037	11579826	HMDB0059772	Peptide
N-formylmethionine	0,5858965916795161	439750	HMDB0001015	Amino Acid	tryptophan	0,36376949521176977	6305	HMDB0000929	Amino Acid	myristoyl dihydrosphingomyelin (d18:0/14:0)*	0,4166427129264589	44260138	HMDB0012085	Lipid	3-phenylpropionate (hydrocinnamate)	0,43296314767618777	107	HMDB0000764	Xenobiotics	phenylacetylcarnitine	0.250964	101724840	NA	Peptide
glutamine_degradant*	0,5829147469396071	NA	NA	Partially Characterized Molecules	gamma-glutamylleucine	0,34332367633210537	151023	HMDB0011171	Peptide	1-stearoyl-2-oleoyl-GPE (18:0/18:1)	0,41065893847128115	9546742	HMDB0008993	Lipid	gamma-glutamylglutamine	0,43246589794916296	150914	HMDB0011738	Peptide	hydroxy-N6-N6-N6-trimethyllysine*	0.250499	NA	NA	Amino Acid
gamma-glutamylisoleucine*	0,5743715919587379	22885096	HMDB0011170	Peptide	17alpha-hydroxypregnanolone glucuronide	0,3420165249959455	NA	NA	Lipid	1-myristoyl-2-palmitoyl-GPC (14:0/16:0)	0,4090087879193538	129657	HMDB0007869	Lipid	sphingomyelin (d17:1/16:0, d18:1/15:0, d16:1/17:0)*	0,4031726765089063	NA	HMDB0240617,HMDB0240608	Lipid	glutamine_degradant*	0.245229	NA	NA	Partially Characterized Molecules
S-adenosylhomocysteine (SAH)	0,5672944359149081	439155	HMDB0000939	Amino Acid	glutarylcarnitine (C5-DC)	0,3390820145111015	71317118	HMDB0013130	Amino Acid	1-stearoyl-2-linoleoyl-GPE (18:0/18:2)*	0,39650465793783557	9546749	HMDB0008994	Lipid	beta-cryptoxanthin	0,39723654780826223	5281235	HMDB0033844	Cofactors and Vitamins	gamma-glutamylphenylalanine	0.245199	111299	HMDB0000594	Peptide
N6-carbamoylthreonyladenosine	0,5641596676392773	161466	HMDB0041623	Nucleotide	2-hydroxy-3-methylvalerate	0,3368975981077519	164623	HMDB0000317	Amino Acid	cholesterol	0,3945456844225205	5997,6432564,11025495	HMDB0000067	Lipid	1-(1-enyl-palmitoyl)-2-palmitoyl-GPC (P-16:0/16:0)*	0.396149	11146967	HMDB0011206	Lipid	stearoyl sphingomyelin (d18:1/18:0)	0.241373	6453725	HMDB0001348	Lipid
erythronate*	0,5634294893529361	2781043	HMDB0000613	Carbohydrate	11beta-hydroxyandrosterone glucuronide	0,33592446652337676	NA	HMDB0010351	Lipid	sphingomyelin (d17:1/16:0, d18:1/15:0, d16:1/17:0)*	0,38166240639073085	NA	HMDB0240617,HMDB0240608	Lipid	glycosyl-N-tricosanoyl-sphingadienine (d18:2/23:0)*	0,39099869698279416	NA	NA	Lipid	mannonate*	0.241071	3246006	NA	Xenobiotics
3-(4-hydroxyphenyl)lactate	0,5570776809063365	9378	HMDB0000755	Amino Acid	androstenediol (3beta,17beta) monosulfate (1)	0,33365278720593583	1.29671e+08	HMDB0240429	Lipid	1-palmitoyl-2-oleoyl-GPE (16:0/18:1)	0,36725662352961785	5283496	HMDB0008927	Lipid	1-stearoyl-GPC (18:0)	0,3879881518844362	497300	HMDB0010384	Lipid	2-methylbutyrylcarnitine (C5)	0.240506	6426901	HMDB0000378	Amino Acid
urate	0,5552743583641075	1175	HMDB0000289	Nucleotide	N-acetyltryptophan	0,3293342271771307	439918	HMDB0013713	Amino Acid	1-stearoyl-GPE (18:0)	0,36608804258978006	9547068	HMDB0011130	Lipid	1-cerotoyl-GPC (26:0)*	0,3720109659674421	NA	HMDB0029205	Lipid	phenylacetylglutamine	0.238142	92258	HMDB0006344	Peptide
stearoylcarnitine (C18)	0,5531976766544161	3006797	HMDB0000848	Lipid	indolelactate	0,3265153418539732	92904	HMDB0000671	Amino Acid	N-palmitoyl-heptadecasphingosine (d17:1/16:0)*	0,36482161957695375	NA	HMDB0240685	Lipid	catechol sulfate	0,3693945554207655	3083879	HMDB0059724	Xenobiotics	N-N-N-trimethyl-5-aminovalerate	0.233981	14274897	NA	Amino Acid
gamma-glutamylleucine	0,5502234005638447	151023	HMDB0011171	Peptide	3-formylindole	0.32276	10256	HMDB0029737	Xenobiotics	1-palmitoleoyl-2-linolenoyl-GPC (16:1/18:3)*	0,3567891793196961	52922452	HMDB0008008	Lipid	1,2-dilinoleoyl-GPC (18:2/18:2)	0.368712	5288075	HMDB0008138	Lipid	2-aminoadipate	0.233353	92136	HMDB0000510	Amino Acid
1-methyl-5-imidazolelactate	0,5459108084843023	NA	NA	Amino Acid	pregnenetriol sulfate*	0,3184604526966756	129671303	NA	Lipid	sphingomyelin (d18:1/17:0, d17:1/18:0, d19:1/16:0)	0,3561194854628735	46891763	HMDB0240620,HMDB0240609,HMDB0240622	Lipid	glycosyl-N-behenoyl-sphingadienine (d18:2/22:0)*	0,36732915335951266	NA	NA	Lipid	formiminoglutamate	0.23309	439233	HMDB0000854	Amino Acid
2-methylbutyrylcarnitine (C5)	0,5432269636058122	6426901	HMDB0000378	Amino Acid	1-oleoyl-GPE (18:1)	0,3154790725886978	9547071	HMDB0011506	Lipid	sphingomyelin (d18:1/20:0, d16:1/22:0)*	0,3537491965231184	44260124	HMDB0012102	Lipid	1-oleoyl-GPC (18:1)	0,3660675840500369	16081932	HMDB0002815	Lipid	mannose	0.230915	82308,439680,185698,18950	HMDB0000169	Carbohydrate
3-(3-amino-3-carboxypropyl)uridine*	0,5426334778058083	171198	NA	Nucleotide	N-acetylkynurenine (2)	0,3136717018185823	73817779	HMDB0240342	Amino Acid	sphingomyelin (d18:0/20:0, d16:0/22:0)*	0,34837018910994844	NA	HMDB0012090	Lipid	hippurate	0,36491475271183266	464	HMDB0000714	Xenobiotics	gamma-glutamyltyrosine	0.226369	94340	HMDB0011741	Peptide
oleoylcarnitine (C18:1)	0,5379806221869065	6441392	HMDB0005065	Lipid	4-vinylphenol sulfate	0,3135530091675549	6426766	HMDB0062775	Xenobiotics	N-stearoyl-sphingosine (d18:1/18:0)*	0,33867452592291786	5283565	HMDB0004950	Lipid	lactosyl-N-nervonoyl-sphingosine (d18:1/24:1)*	0,36430678308016673	NA	HMDB0004872	Lipid	gamma-glutamylleucine	0.220882	151023	HMDB0011171	Peptide
3-hydroxy-2-ethylpropionate	0,5374702521501457	188979	HMDB0000396	Amino Acid	3-methoxycatechol sulfate (2)	0,31242920923807727	NA	NA	Xenobiotics	N-palmitoyl-sphinganine (d18:0/16:0)	0,33515772845146014	5283572	HMDB0011760	Lipid	sphingomyelin (d18:1/17:0, d17:1/18:0, d19:1/16:0)	0,3614402714277011	46891763	HMDB0240620,HMDB0240609,HMDB0240622	Lipid	6-oxopiperidine-2-carboxylate	0.21751	3014237	HMDB0061705	Amino Acid
valine	0,5338027436307186	6287	HMDB0000883	Amino Acid	N-methylproline	0,31183944423482224	643474	HMDB0094696	Amino Acid	1-palmitoyl-2-linoleoyl-GPE (16:0/18:2)	0,33331520681408083	9546747	HMDB0008928	Lipid	guanidinoacetate	0,35600080994105265	763	HMDB0000128	Amino Acid	gamma-glutamylisoleucine*	0.216743	22885096	HMDB0011170	Peptide
kynurenate	0,5330717419518111	3845	HMDB0000715	Amino Acid	androstenediol (3beta,17beta) disulfate (2)	0,30645488081271527	87120982	HMDB0240313	Lipid	1-palmitoyl-2-dihomo-linolenoyl-GPC (16:0/20:3n3 or 6)*	0,3330903877628754	NA	NA	Lipid	sphingomyelin (d18:1/20:1, d18:2/20:0)*	0.355991	NA	HMDB0240610,HMDB0240632	Lipid	sphingomyelin (d18:1/18:1- d18:2/18:0)	0.212808	6443882	HMDB0012101	Lipid
N,N-dimethylalanine	0,5320023618027809	5488191	NA	Amino Acid	2-methoxyhydroquinone sulfate (1)	0,30490841532394974	NA	NA	Xenobiotics	1-palmitoyl-GPE (16:0)	0,3243195087947163	9547069	HMDB0011503	Lipid	glycosyl ceramide (d18:2/24:1, d18:1/24:2)*	0,3538041847236939	NA	NA	Lipid	N-acetyl-aspartyl-glutamate (NAAG)	0.212367	188803	HMDB0001067	Amino Acid
ximenoylcarnitine (C26:1)*	0,5311405971554936	NA	NA	Lipid	gamma-glutamylthreonine	0,2994967943647654	76078708	HMDB0029159	Peptide	1-stearoyl-2-docosahexaenoyl-GPE (18:0/22:6)*	0,32369423049712037	9546798	HMDB0009012	Lipid	citrulline	0,3524745670853916	9750	HMDB0000904	Amino Acid	isobutyrylcarnitine (C4)	0.210687	168379	HMDB0000736	Amino Acid
urea	0,5297010628552467	1176	HMDB0000294	Amino Acid	androstenediol (3beta,17beta) disulfate (1)	0,2981705483022234	87120982	HMDB0240313	Lipid	methylsuccinoylcarnitine	0.320497	NA	NA	Amino Acid	1-(1-enyl-palmitoyl)-2-palmitoleoyl-GPC (P-16:0/16:1)*	0,3515870268388503	52923882	HMDB0011207	Lipid	N2-N2-dimethylguanosine	0.209072	135501639	HMDB0004824	Nucleotide
leucine	0.529087	6106	HMDB0000687	Amino Acid	N2,N5-diacetylornithine	0,2963720077397227	65977	HMDB0240345	Amino Acid	1-stearoyl-2-oleoyl-GPC (18:0/18:1)	0,31928512051711133	24778825	HMDB0008038	Lipid	N-oxalyl glycine (NOG)	0,3510636851712819	3080614	NA	Xenobiotics	N-acetylalanine	0.207382	88064	HMDB0000766	Amino Acid
erythritol	0,5278708327613597	222285	HMDB0002994	Xenobiotics	androstenediol (3alpha, 17alpha) monosulfate (3)	0,29029063136878724	NA	NA	Lipid	behenoyl sphingomyelin (d18:1/22:0)*	0,3182960511185897	44260125	HMDB0012103	Lipid	betaine	0.350377	247	HMDB0000043	Amino Acid	glutamate	0.20596	33032	HMDB0000148	Amino Acid
phenylalanine	0,5265021682413938	6140	HMDB0000159	Amino Acid	3-(4-hydroxyphenyl)lactate	0,28841066487330075	9378	HMDB0000755	Amino Acid	ceramide (d18:1/17:0, d17:1/18:0)*	0,3168742717348809	NA	HMDB0240683,HMDB0240678	Lipid	branched chain 14:0 dicarboxylic acid**	0,3487919787523467	NA	NA	Lipid	cystathionine	0.205934	439258	HMDB0000099	Amino Acid
gamma-glutamyltyrosine	0,5239182506522194	94340	HMDB0011741	Peptide	phenyllactate (PLA)	0,2882942947560373	3848	HMDB0000779,HMDB0000563	Amino Acid	1-palmitoyl-2-arachidonoyl-GPE (16:0/20:4)*	0,3111595214771354	9546800	HMDB0008937	Lipid	1-lignoceroyl-GPC (24:0)	0,3424015882905395	24779481	HMDB0010405	Lipid	adipoylcarnitine (C6-DC)	0.205904	71296139	HMDB0061677	Lipid
tetrahydrocortisol glucuronide	0,5224385044315333	NA	NA	Lipid	pregnenetriol disulfate*	0,2876803250255658	NA	NA	Lipid	1-palmitoyl-2-oleoyl-GPI (16:0/18:1)*	0.310846	71296232	HMDB0009783	Lipid	pimeloylcarnitine/3-methyladipoylcarnitine (C7-DC)	0,33941702121030254	NA	NA	Lipid	N-acetyl-2-aminoadipate	0.20195	443992	NA	Amino Acid
gamma-glutamylvaline	0,5219713923870144	7015683	HMDB0011172	Peptide	ornithine	0.285744	6262	HMDB0000214	Amino Acid	sphingomyelin (d18:1/22:2, d18:2/22:1, d16:1/24:2)*	0,3065555485387574	NA	HMDB0240670,HMDB0240672,HMDB0240669	Lipid	carboxyethyl-GABA	0,3353653677936078	2572	HMDB0002201	Amino Acid	N6-carbamoylthreonyladenosine	0.201497	161466	HMDB0041623	Nucleotide
aconitate [cis or trans]	0,5202600065219726	444213	HMDB0000958,HMDB000072	Energy	hydroquinone sulfate	0,28081295761037045	161220	HMDB0240263	Xenobiotics	1-stearoyl-2-arachidonoyl-GPE (18:0/20:4)	0,30535279364632634	5289133	HMDB0009003	Lipid	carotene diol (2)	0,3353499827775861	NA	NA	Cofactors and Vitamins	anthranilate	0.201012	227	HMDB0001123	Amino Acid
N-acetyltyrosine	0,5198547166130186	68310	HMDB0000866	Amino Acid	N6,N6,N6-trimethyllysine	0,2803754305541605	440120	HMDB0001325	Amino Acid	glycosyl ceramide (d18:1/20:0, d16:1/22:0)*	0,3028133006320188	NA	NA	Lipid	sphingomyelin (d18:2/24:2)*	0,33318200772746437	NA	HMDB0240644	Lipid	cortolone glucuronide (1)	0.200793	NA	NA	Lipid
indolelactate	0,5159041425990845	92904	HMDB0000671	Amino Acid	pregnenediol disulfate (C21H34O8S2)*	0,27977582111176197	NA	NA	Lipid	creatine	0.298151	586	HMDB0000064	Amino Acid	3-methoxytyrosine	0,31563331453579024	9307	HMDB0001434	Amino Acid	2-3-dihydroxy-5-methylthio-4-pentenoate (DMTPA)*	0.199414	NA	HMDB0240388	Amino Acid
choline	0,5154236897741593	305	HMDB0000097	Lipid	5alpha-androstan-3alpha,17beta-diol monosulfate (1)	0,2748715653324557	1.21596e+08	NA	Lipid	sphingomyelin (d18:1/25:0, d19:0/24:1, d20:1/23:0, d19:1/24:0)*	0,2968566930222002	NA	HMDB0240675,HMDB0240674,HMDB0240673,HMDB0240671	Lipid	11beta-hydroxyetiocholanolone glucuronide*	0,31071869670609836	NA	NA	Lipid	erythronate*	0.198324	2781043	HMDB0000613	Carbohydrate
kynurenine	0,5153336522895463	161166	HMDB0000684	Amino Acid	N,N-dimethylalanine	0,27411168813707254	5488191	NA	Amino Acid	1-palmitoyl-2-docosahexaenoyl-GPE (16:0/22:6)*	0,29199782633472077	9546799	HMDB0008946	Lipid	indolepropionate	0,3100986019034485	3744	HMDB0002302	Amino Acid	gamma-carboxyglutamate	0.196476	40772	HMDB0041900	Amino Acid
7-methylguanine	0,5152315968063084	135398679	HMDB0000897	Nucleotide	valine	0,27230945863673556	6287	HMDB0000883	Amino Acid	adipoylcarnitine (C6-DC)	0,2881880031240988	71296139	HMDB0061677	Lipid	4-methoxyphenol sulfate	0,3086504105850843	NA	NA	Amino Acid	vanillylmandelate (VMA)	0.195605	1245	HMDB0000291	Amino Acid
margaroylcarnitine (C17)*	0,5144738575378153	53477803	HMDB0006210	Lipid	creatinine	0,2684798582574117	588	HMDB0000562	Amino Acid	1-stearoyl-2-oleoyl-GPI (18:0/18:1)*	0,2871082232722303	NA	HMDB0240667	Lipid	oxalate (ethanedioate)	0,3004138957761756	971	HMDB0002329	Cofactors and Vitamins	methionine sulfoxide	0.194816	158980	HMDB0002005	Amino Acid
tetrahydrocortisone glucuronide (5)	0,5128702515555056	NA	NA	Lipid	N-acetyl-2-aminooctanoate*	0,2684025192573672	95555	HMDB0059745	Lipid	1-oleoyl-2-linoleoyl-GPE (18:1/18:2)*	0,2865834361652595	9546753	HMDB0009060	Lipid	5alpha-pregnan-3beta,20alpha-diol monosulfate (2)	0,29839747675870887	NA	NA	Lipid	glucose	0.192362	5793	HMDB0000122	Carbohydrate
gamma-glutamyltryptophan	0,5128377139069916	3989307	HMDB0029160	Peptide	4-hydroxyphenylacetylglutamine	0.267948	NA	NA	Peptide	N-palmitoyl-sphingosine (d18:1/16:0)	0,28326228074843945	5283564	HMDB0004949	Lipid	4-acetylcatechol sulfate (1)	0,2970349951431517	NA	NA	Xenobiotics	7-methylxanthine	0.192108	68374	HMDB0001991	Xenobiotics
O-sulfo-L-tyrosine	0,5108758223026449	514186	HMDB0155722	Xenobiotics	gamma-glutamyltyrosine	0,2674823226723798	94340	HMDB0011741	Peptide	sphingomyelin (d18:0/18:0, d19:0/17:0)*	0,28080552182791524	44260130	HMDB0012087	Lipid	gamma-CEHC	0,2843934708053499	133098	HMDB0001931	Cofactors and Vitamins	N6-methyllysine	0.192	164795	HMDB0002038	Amino Acid
1-ribosyl-imidazoleacetate*	0.509882	440569	HMDB0002331	Amino Acid	21-hydroxypregnenolone disulfate	0,2667817272480719	134595	NA	Lipid	1-palmitoyl-2-palmitoleoyl-GPC (16:0/16:1)*	0,27927847984363596	6443788	HMDB0007969	Lipid	arachidoylcarnitine (C20)*	0.283761	53477833	HMDB0006460	Lipid	5-acetylamino-6-amino-3-methyluracil	0.190453	88299	HMDB0004400	Xenobiotics
5-methylthioadenosine (MTA)	0,5090129361149476	439176	HMDB0001173	Amino Acid	gamma-glutamylvaline	0,26653396882349256	7015683	HMDB0011172	Peptide	ceramide (d18:1/14:0, d16:1/16:0)*	0,2769585203176879	NA	HMDB0240681,HMDB0011773	Lipid	4-ethylcatechol sulfate	0,2835263383560708	NA	NA	Xenobiotics	3-carboxy-4-methyl-5-pentyl-2-furanpropionate (3-CMPFP)**	0.190224	194501	HMDB0061643	Lipid
cerotoylcarnitine (C26)*	0,5087389322963581	53477828	HMDB0006347	Lipid	epiandrosterone sulfate	0,2661754944154289	9929317	HMDB0062657	Lipid	1-linoleoyl-2-linolenoyl-GPC (18:2/18:3)*	0,2643207781167549	52922731	HMDB0008141	Lipid	glutamine	0,28330278589080193	5961	HMDB0000641	Amino Acid	N-acetylserine	0.189157	65249	HMDB0002931	Amino Acid
arabitol/xylitol	0,5081989407494168	94154.7	HMDB0001851,HMDB0000568,HMDB0002917	Carbohydrate	1-methyl-5-imidazolelactate	0,26301008635280226	NA	NA	Amino Acid	2R,3R-dihydroxybutyrate	0,2619044372403983	13120901	HMDB0000498	Lipid	glycerophosphorylcholine (GPC)	0,28070788485477116	71920	HMDB0000086	Lipid	urea	0.188623	1176	HMDB0000294	Amino Acid
2-piperidinone	0,5078547047639926	12665	HMDB0011749	Xenobiotics	dehydroepiandrosterone sulfate (DHEA-S)	0,26260429662439455	12594	HMDB0001032	Lipid	glycosyl-N-stearoyl-sphingosine (d18:1/18:0)	0,26127028718990236	NA	NA	Lipid	2-aminooctanoate	0,27502312701450876	69522	HMDB0000991	Lipid	tridecenedioate (C13:1-DC)*	0.186272	NA	NA	Lipid
N2,N2-dimethylguanosine	0,5025600955958651	135501639	HMDB0004824	Nucleotide	urate	0,26257028664300736	1175	HMDB0000289	Nucleotide	palmitoyl dihydrosphingomyelin (d18:0/16:0)*	0,2611848240287661	9939965	HMDB0010168	Lipid	phenylacetate	0,27405282405596704	999	HMDB0000209	Amino Acid	picolinoylglycine	0.185009	11788622	HMDB0059766	Lipid
N-acetyl-aspartyl-glutamate (NAAG)	0.49798	188803	HMDB0001067	Amino Acid	N-(2-furoyl)glycine	0,26156431250922546	21863	HMDB0000439	Xenobiotics	behenoyl dihydrosphingomyelin (d18:0/22:0)*	0,2565172675388929	44260132	HMDB0012091	Lipid	sphingomyelin (d18:2/18:1)*	0,27258267920916857	52931155	HMDB0001348	Lipid	cis-3-4-methyleneheptanoate	0.184293	NA	NA	Lipid
4-hydroxyphenylacetylglutamine	0,49651812065098544	NA	NA	Peptide	arabitol/xylitol	0,2599478092182823	94154.7	HMDB0001851,HMDB0000568,HMDB0002917	Carbohydrate	1-palmitoyl-2-oleoyl-GPC (16:0/18:1)	0,25469210515996327	6436017	HMDB0007972	Lipid	3-carboxy-4-methyl-5-pentyl-2-furanpropionate (3-CMPFP)**	0,27156763228027253	194501	HMDB0061643	Lipid	propionylcarnitine (C3)	0.181031	107738	HMDB0000824	Lipid
ornithine	0,4962704451515069	6262	HMDB0000214	Amino Acid	orotidine	0,2557211474835951	92751	HMDB0000788	Nucleotide	sphingomyelin (d18:1/18:1, d18:2/18:0)	0,2545443168651277	6443882	HMDB0012101	Lipid	arginine	0,26989298900204395	6322	HMDB0000517	Amino Acid	sphingomyelin (d18:1/20:1- d18:2/20:0)*	0.179792	NA	HMDB0240610-HMDB0240632	Lipid
N-acetyltaurine	0,4929152892586448	159864	HMDB0240253	Amino Acid	1-linoleoyl-GPE (18:2)*	0,25475941307022454	52925130	HMDB0011507	Lipid	N-behenoyl-sphingadienine (d18:2/22:0)*	0,25057404484106227	NA	NA	Lipid	sphingomyelin (d18:1/22:1, d18:2/22:0, d16:1/24:1)*	0,26665044233241453	NA	HMDB0012104	Lipid	(N(1) + N(8))-acetylspermidine	0.17799	496.124	HMDB0002189-HMDB0001276	Amino Acid
N-acetylleucine	0,49204461299678204	70912	HMDB0011756	Amino Acid	17alpha-hydroxypregnenolone 3-sulfate	0,25343334370814263	152971	HMDB0000416	Lipid	1-stearoyl-2-arachidonoyl-GPI (18:0/20:4)	0,24888451998222222	NA	HMDB0009815	Lipid	carotene diol (3)	0,2651024774356934	NA	NA	Cofactors and Vitamins	N-methylproline	0.1777	643474	HMDB0094696	Amino Acid
eicosenoylcarnitine (C20:1)*	0,49160210927684916	NA	NA	Lipid	gamma-glutamylphenylalanine	0.250426	111299	HMDB0000594	Peptide	sphingomyelin (d18:2/16:0, d18:1/16:1)*	0,24725453849174217	NA	HMDB0240638,HMDB0240613	Lipid	S-methylcysteine	0,2630641908442388	24417,7058174,88180	HMDB0002108	Amino Acid	p-cresol sulfate	0.176492	4615423	HMDB0011635	Xenobiotics
palmitoleoylcarnitine (C16:1)*	0,4904732685131176	71464547	HMDB0013207	Lipid	glycochenodeoxycholate glucuronide (1)	0,2500494951228771	44263370	HMDB0002579	Lipid	1-stearoyl-2-linoleoyl-GPI (18:0/18:2)	0,24692120116145924	NA	HMDB0009809	Lipid	4-hydroxycoumarin	0,2624954107200925	54682930	NA	Xenobiotics	C-glycosyltryptophan	0.174322	10981970	HMDB0240296	Amino Acid
N-acetylphenylalanine	0,4894337765479972	74839	HMDB0000512	Amino Acid	N-acetylisoleucine	0,2482934223124169	306109	HMDB0061684	Amino Acid	glycosyl-N-tricosanoyl-sphingadienine (d18:2/23:0)*	0,24448390025640848	NA	NA	Lipid	3-hydroxystachydrine*	0,2595533935859997	46173781	NA	Xenobiotics	orotidine	0.174261	92751	HMDB0000788	Nucleotide
N6-succinyladenosine	0,4885400077725343	165243	HMDB0000912	Nucleotide	betaine	0,24648749478188206	247	HMDB0000043	Amino Acid	trigonelline (N'-methylnicotinate)	0,2432651667590522	5570	HMDB0000875	Cofactors and Vitamins	N-delta-acetylornithine	0,2564576144083886	9920500	HMDB0003357	Amino Acid	hexanoylglutamine	0.172976	NA	NA	Lipid
1-palmitoyl-2-stearoyl-GPC (16:0/18:0)	0,4879993077219754	24778686	HMDB0007970	Lipid	o-cresol sulfate	0,24301335424242285	11615528	HMDB0011635	Xenobiotics	phenylacetylglutamate	0,2399110593294643	11579826	HMDB0059772	Peptide	vanillylmandelate (VMA)	0,25638002610767535	1245	HMDB0000291	Amino Acid	2-hydroxybutyrate/2-hydroxyisobutyrate	0.170534	440864	HMDB0000729-HMDB00008	Amino Acid
vanillactate	0,48689336904685954	160637	HMDB0000913	Amino Acid	tyramine O-sulfate	0,24256286036067873	153005	HMDB0006409	Amino Acid	1-stearoyl-2-linoleoyl-GPC (18:0/18:2)*	0,23772067868554314	6441487	HMDB0008039	Lipid	1-ribosyl-imidazoleacetate*	0,2545231491938274	440569	HMDB0002331	Amino Acid	phenylacetate	0.168326	999	HMDB0000209	Amino Acid
arachidoylcarnitine (C20)*	0,48033975120413974	53477833	HMDB0006460	Lipid	picolinoylglycine	0,23982482146027947	11788622	HMDB0059766	Lipid	sphingomyelin (d18:1/24:1, d18:2/24:0)*	0,23732203168771734	44260126	HMDB0012107	Lipid	octadecanedioylcarnitine (C18-DC)*	0,2523765214030654	NA	NA	Lipid	indole-3-carboxylate	0.165962	69867	HMDB0003320	Amino Acid
citrulline	0,47942523675266846	9750	HMDB0000904	Amino Acid	andro steroid monosulfate C19H28O6S (1)*	0,23948717513080015	159663	HMDB0002759	Lipid	1-(1-enyl-stearoyl)-2-oleoyl-GPE (P-18:0/18:1)	0,23607575162864533	42607457	HMDB0011375	Lipid	5-methyluridine (ribothymidine)	0,25224096754104386	445408	HMDB0000884	Nucleotide	methylsuccinoylcarnitine	0.165572	NA	NA	Amino Acid
2S,3R-dihydroxybutyrate	0.478334	10964471	HMDB0002453	Lipid	2-aminophenol sulfate	0,23886686018438769	181670	HMDB0061116	Xenobiotics	lignoceroyl sphingomyelin (d18:1/24:0)	0,2359969183284365	NA	HMDB0011697	Lipid	glycerate	0,24724010010367722	439195	HMDB0000139,HMDB0006372	Carbohydrate	argininate*	0.165127	160437	HMDB0003148	Amino Acid
3-decenoylcarnitine	0,4744136218621052	NA	NA	Lipid	N-acetylleucine	0,23787773267334889	70912	HMDB0011756	Amino Acid	1-oleoyl-2-arachidonoyl-GPE (18:1/20:4)*	0,23550769238379798	348281223	HMDB0009069	Lipid	sphingomyelin (d18:2/23:0, d18:1/23:1, d17:1/24:1)*	0,24699658696163462	134757653	HMDB0240634,HMDB0011696,HMDB0240614	Lipid	p-cresol glucuronide*	0.16327	154035	HMDB0011686	Amino Acid
propionylcarnitine (C3)	0,47223328781433604	107738	HMDB0000824	Lipid	trans-4-hydroxyproline	0,23742024767251518	5810	HMDB0000725	Amino Acid	phenylacetylglutamine	0,2346541099978397	92258	HMDB0006344	Peptide	2-hydroxyglutarate	0,24323973064034562	43	HMDB0059655	Lipid	methylsuccinate	0.16206	10349	HMDB0001844	Amino Acid
arachidonoylcarnitine (C20:4)	0,47159463546834657	136212424	HMDB0006455	Lipid	pregnenediol sulfate (C21H34O5S)*	0,2342328127828825	105074	HMDB0000774	Lipid	1-(1-enyl-stearoyl)-2-linoleoyl-GPE (P-18:0/18:2)*	0,23041578382069366	NA	HMDB0011376	Lipid	cyclo(leu-pro)	0.24154	7074739	HMDB0034276	Peptide	kynurenate	0.161463	3845	HMDB0000715	Amino Acid
N-acetyltryptophan	0,46904726724432355	439918	HMDB0013713	Amino Acid	etiocholanolone glucuronide	0,23406858790036608	270605	HMDB0004484	Lipid	sphingomyelin (d18:2/24:1, d18:1/24:2)*	0,22855502602555422	85336023	HMDB0240636,HMDB0240615	Lipid	ascorbic acid 3-sulfate*	0,23976570488245652	11425365	NA	Cofactors and Vitamins	3-carboxy-4-methyl-5-propyl-2-furanpropanoate (CMPF)	0.161269	123979	HMDB0061112	Lipid
N-palmitoyl-sphinganine (d18:0/16:0)	0,4677128720758675	5283572	HMDB0011760	Lipid	indoleacetylglutamine	0,2331708608252907	25200879	HMDB0013240	Amino Acid	1-palmitoyl-2-stearoyl-GPC (16:0/18:0)	0,22716584996510994	24778686	HMDB0007970	Lipid	1-(1-enyl-stearoyl)-GPE (P-18:0)*	0,23500709886958204	NA	HMDB0240598	Lipid	pyridoxate	0.160719	6723	HMDB0000017	Cofactors and Vitamins
N,N,N-trimethyl-5-aminovalerate	0,46735581590383407	14274897	NA	Amino Acid	1-ribosyl-imidazoleacetate*	0,23262587006224655	440569	HMDB0002331	Amino Acid	stearoyl sphingomyelin (d18:1/18:0)	0,22651682384893268	6453725	HMDB0001348	Lipid	sphingomyelin (d18:2/16:0, d18:1/16:1)*	0,23224475341606307	NA	HMDB0240638,HMDB0240613	Lipid	glutamine conjugate of C7H12O2*	0.157749	NA	NA	Partially Characterized Molecules
7-methylxanthine	0,4663168337302027	68374	HMDB0001991	Xenobiotics	4-vinylcatechol sulfate	0,23226014676550666	NA	NA	Xenobiotics	N-acetylneuraminate	0,22614547323274664	439197	HMDB0000230	Carbohydrate	N,N-dimethylalanine	0,23214144703826023	5488191	NA	Amino Acid	1H-indole-7-acetic acid	0.157515	18356439	NA	Xenobiotics
nervonoylcarnitine (C24:1)*	0,46576646100322994	NA	HMDB0006509	Lipid	glycocholate	0,23032178589377586	10140	HMDB0000138	Lipid	gulonate*	0,22533652308383947	152304	HMDB0003290	Cofactors and Vitamins	palmitoyl dihydrosphingomyelin (d18:0/16:0)*	0,23193697453782333	9939965	HMDB0010168	Lipid	kynurenine	0.155196	161166	HMDB0000684	Amino Acid
N-acetylserine	0,4654319571092215	65249	HMDB0002931	Amino Acid	2-piperidinone	0,22931224264598582	12665	HMDB0011749	Xenobiotics	1-linoleoyl-2-arachidonoyl-GPC (18:2/20:4n6)*	0,22373246469480174	24778979	HMDB0008147	Lipid	p-cresol sulfate	0,23186876031691314	4615423	HMDB0011635	Xenobiotics	N-N-N-trimethyl-alanylproline betaine (TMAP)	0.152211	NA	HMDB0240365	Amino Acid
pseudouridine	0,46529729422620675	15047	HMDB0000767	Nucleotide	glutamine_degradant*	0,22928789029661115	NA	NA	Partially Characterized Molecules	N-(2-furoyl)glycine	0,22310763403514994	21863	HMDB0000439	Xenobiotics	ornithine	0,2318078833824054	6262	HMDB0000214	Amino Acid	ceramide (d18:1/17:0- d17:1/18:0)*	0.15217	NA	HMDB0240683-HMDB0240678	Lipid
cortolone glucuronide (1)	0,46316517898564724	NA	NA	Lipid	glycochenodeoxycholate	0,22828953825249637	12544	HMDB0000637	Lipid	N-stearoyl-sphingadienine (d18:2/18:0)*	0,21990513097179765	132282053	HMDB0240362	Lipid	tartronate (hydroxymalonate)	0,23020991388047607	45	HMDB0035227	Xenobiotics	cis-3-4-methyleneheptanoylglycine	0.152006	NA	NA	Lipid
N-acetylisoleucine	0,4624146605779318	306109	HMDB0061684	Amino Acid	2-hydroxy-4-(methylthio)butanoic acid	0,22823717083477202	11427	HMDB0037115	Amino Acid	sphingomyelin (d18:1/20:1, d18:2/20:0)*	0,21812774165253832	NA	HMDB0240610,HMDB0240632	Lipid	5alpha-androstan-3beta,17alpha-diol disulfate	0,2286826422094175	56639109	HMDB0094682	Lipid	2-hydroxyhippurate (salicylurate)	0.151701	10253	HMDB0000840	Xenobiotics
N-carbamoylvaline	0,45912470511151804	448879	NA	Amino Acid	tetrahydrocortisone glucuronide (5)	0,22777989828981218	NA	NA	Lipid	palmitoyl sphingomyelin (d18:1/16:0)	0,21550545687474354	9939941	HMDB0010169	Lipid	trigonelline (N'-methylnicotinate)	0,22849349785987594	5570	HMDB0000875	Cofactors and Vitamins	2-O-methylascorbic acid	0.151534	54726398	HMDB0240294	Cofactors and Vitamins
phenyllactate (PLA)	0,4584691586178112	3848	HMDB0000779,HMDB0000563	Amino Acid	pregnenolone sulfate	0,22728532404291407	105074	HMDB0000774	Lipid	N-stearoyl-sphinganine (d18:0/18:0)*	0,21461366185654362	5283573	HMDB0011761	Lipid	sphingomyelin (d18:2/24:1, d18:1/24:2)*	0,22847884629373824	85336023	HMDB0240636,HMDB0240615	Lipid	N-acetylcitrulline	0.150849	656979	HMDB0000856	Amino Acid
hexanoylcarnitine (C6)	0,4560593783949191	6426853	HMDB0000756	Lipid	1-linolenoyl-GPC (18:3)*	0,22668726138557524	NA	HMDB0010388	Lipid	1-palmitoyl-2-linoleoyl-GPC (16:0/18:2)	0,21118103995876877	5287971	HMDB0007973	Lipid	3-hydroxypyridine sulfate	0,22524487304197527	NA	NA	Xenobiotics	N-formylanthranilic acid	0.150103	101399	HMDB0004089	Amino Acid
carnitine	0,45376221669640315	288	HMDB0000062	Lipid	guaiacol sulfate	0,22471170752287487	22473	HMDB0060013	Xenobiotics	catechol sulfate	0,2098735538563543	3083879	HMDB0059724	Xenobiotics	gamma-glutamylmethionine	0,22362323468436943	7009567	HMDB0034367	Peptide	3-(3-amino-3-carboxypropyl)uridine*	0.150028	171198	NA	Nucleotide
orotidine	0,4522887126429937	92751	HMDB0000788	Nucleotide	deoxycholate	0,22440964478844916	222528	HMDB0000626	Lipid	hippurate	0,20826308645014302	464	HMDB0000714	Xenobiotics	methionine sulfone	0,22281300152004474	69961	HMDB0062174	Amino Acid	3-hydroxyoctanoate	0.149545	26613	HMDB0001954	Lipid
1-stearoyl-GPE (18:0)	0,45047204310138983	9547068	HMDB0011130	Lipid	1-linoleoyl-GPC (18:2)	0,22435382839975768	11988421	HMDB0010386	Lipid	homocitrulline	0,20594924002978487	65072	HMDB0000679	Amino Acid	1-stearoyl-2-linoleoyl-GPC (18:0/18:2)*	0,2213271734003528	6441487	HMDB0008039	Lipid	gamma-glutamylhistidine	0.149475	7017195	HMDB0029151	Peptide
cholesterol	0,4496166909235362	5997,6432564,11025495	HMDB0000067	Lipid	glycoursodeoxycholate	0,2239473010866125	12310288	HMDB0000708	Lipid	isobutyrylcarnitine (C4)	0,20573141865184522	168379	HMDB0000736	Amino Acid	2-acetamidophenol sulfate	0,22085391186994574	181671	NA	Xenobiotics	N-N-dimethyl-pro-pro	0.148555	NA	NA	Peptide
2-O-methylascorbic acid	0,44956972768796444	54726398	HMDB0240294	Cofactors and Vitamins	N-acetyltyrosine	0,22366900273696946	68310	HMDB0000866	Amino Acid	1-(1-enyl-stearoyl)-GPE (P-18:0)*	0,20396076359967513	NA	HMDB0240598	Lipid	eicosanedioate (C20-DC)	0,21986559158702948	75502	NA	Lipid	gamma-glutamylglycine	0.148217	100099	HMDB0011667	Peptide
indoleacetylglutamine	0,44391447954391633	25200879	HMDB0013240	Amino Acid	sulfate of piperine metabolite C18H21NO3 (3)*	0,22344924313665562	NA	NA	Xenobiotics	citraconate/glutaconate	0,20365047712282539	5.2805e+06	HMDB0000634,HMDB0000620	Energy	11-ketoetiocholanolone glucuronide	0,2183371743437208	NA	NA	Lipid	3-hydroxyhexanoate	0.148189	151492	HMDB0061652-HMDB0010718	Lipid
tiglylcarnitine (C5:1-DC)	0,44156438545416904	22833596	HMDB0002366	Amino Acid	alanine	0,22304998348369054	5950	HMDB0000161	Amino Acid	1,2-dipalmitoyl-GPC (16:0/16:0)	0,20246441367386098	452110	HMDB0000564	Lipid	2-ketocaprylate	0,21780178689111945	67600	HMDB0013211	Amino Acid	indolin-2-one	0.146553	321710	NA	Xenobiotics
11beta-hydroxyandrosterone glucuronide	0,4408092782985906	NA	HMDB0010351	Lipid	ursodeoxycholate	0,2198384249264171	31401	HMDB0000946	Lipid	3-methylglutaconate	0,19900987871940737	1551553	HMDB0000522	Amino Acid	homostachydrine*	0,21626957914050526	441447	HMDB0033433	Xenobiotics	3-hydroxy-3-methylglutarate	0.146357	1662.55	HMDB0000355	Lipid
dihomo-linolenoylcarnitine (C20:3n3 or 6)*	0.439927	NA	NA	Lipid	gamma-carboxyglutamate	0,21961179616520693	40772	HMDB0041900	Amino Acid	3-hydroxypyridine sulfate	0,1973520591802414	NA	NA	Xenobiotics	N-acetylglycine	0,21482428094492792	10972	HMDB0000532	Amino Acid	tetrahydrocortisone glucuronide (5)	0.146243	NA	NA	Lipid
1-arachidonoyl-GPE (20:4n6)*	0,43970716024377104	42607465	HMDB0011517	Lipid	pyrraline	0,21903706098669978	14274616	HMDB0033143	Xenobiotics	carotene diol (1)	0,19707836523570796	NA	NA	Cofactors and Vitamins	1-linoleoyl-2-linolenoyl-GPC (18:2/18:3)*	0,21438592843657842	52922731	HMDB0008141	Lipid	hexanoylcarnitine (C6)	0.144856	6426853	HMDB0000756	Lipid
1-stearoyl-GPC (18:0)	0,43891671530588683	497300	HMDB0010384	Lipid	vanillic acid glycine	0,21802783141310916	3083688	HMDB0060026	Xenobiotics	isovalerylglycine	0,19632148638776253	546304	HMDB0000678	Amino Acid	octadecadienedioate (C18:2-DC)*	0,2115437726778876	NA	NA	Lipid	urate	0.142745	1175	HMDB0000289	Nucleotide
isoleucine	0,43815321575160887	6306	HMDB0000172	Amino Acid	propionylcarnitine (C3)	0,21794563994693406	107738	HMDB0000824	Lipid	hexadecasphingosine (d16:1)*	0,19609851205271198	14767871	NA	Lipid	sphingomyelin (d18:1/25:0, d19:0/24:1, d20:1/23:0, d19:1/24:0)*	0,21071082699218058	NA	HMDB0240675,HMDB0240674,HMDB0240673,HMDB0240671	Lipid	pantothenate	0.142021	6613	HMDB0000210	Cofactors and Vitamins
3-hydroxy-3-methylglutarate	0,4370397544257824	1662.55	HMDB0000355	Lipid	docosadioate (C22-DC)	0,21766784146713625	7641	NA	Lipid	sphingomyelin (d18:1/20:2, d18:2/20:1, d16:1/22:2)*	0,19569574147245897	NA	NA	Lipid	quinate	0,20652756592460644	6508	HMDB0003072	Xenobiotics	2-aminobutyrate	0.140854	80283	HMDB0000452	Amino Acid
guaiacol sulfate	0.436207	22473	HMDB0060013	Xenobiotics	3-methyl-2-oxovalerate	0,21490124376104286	439286	HMDB0000491	Amino Acid	p-cresol sulfate	0,19559270073599844	4615423	HMDB0011635	Xenobiotics	bilirubin (E,Z or Z,E)*	0,20475040343206796	5799469	HMDB0000488	Cofactors and Vitamins	tiglylcarnitine (C5:1-DC)	0.139917	22833596	HMDB0002366	Amino Acid
N-acetylcarnosine	0,4360327888605536	9903482	HMDB0012881	Amino Acid	alpha-hydroxyisocaproate	0,2141353724882072	83697,92779,439960	HMDB0000665,HMDB00746,HMDB0000624	Amino Acid	3-hydroxybutyroylglycine**	0,1942551725468066	NA	NA	Lipid	N-acetyl-2-aminooctanoate*	0,20440999809712174	95555	HMDB0059745	Lipid	5-hydroxylysine	0.139701	3032849	HMDB0000450	Amino Acid
tyrosine	0,43417639028102184	6057	HMDB0000158	Amino Acid	sulfate of piperine metabolite C18H21NO3 (1)*	0,21378329904769897	NA	NA	Xenobiotics	N-methylproline	0,19398394111327374	643474	HMDB0094696	Amino Acid	hydroxy-CMPF*	0,20425774457763274	NA	NA	Lipid	xanthine	0.139097	1188	HMDB0000292	Nucleotide
1,3-dimethylurate	0,4332798161464092	70346	HMDB0001857	Xenobiotics	arachidonoylcarnitine (C20:4)	0,2137667032719099	136212424	HMDB0006455	Lipid	N-acetyl-2-aminoadipate	0,19287546716497098	443992	NA	Amino Acid	sphingomyelin (d17:1/14:0, d16:1/15:0)*	0,20236136128691476	NA	NA	Lipid	6-hydroxyindole sulfate	0.138632	122198196	HMDB0000682	Xenobiotics
N,N-dimethyl-pro-pro	0,43180135159931676	NA	NA	Peptide	4-hydroxyphenylacetoylcarnitine	0,21300635263084633	NA	NA	Amino Acid	sulfate*	0,1924272141486272	5152822	HMDB0001448	Xenobiotics	sphingomyelin (d18:2/23:1)*	0,2001474033225034	NA	HMDB0240668	Lipid	dimethylglycine	0.137726	673	HMDB0000092	Amino Acid
N-palmitoyl-sphingosine (d18:1/16:0)	0,4297024946285714	5283564	HMDB0004949	Lipid	eicosanedioate (C20-DC)	0,21246609468436314	75502	NA	Lipid	1-palmitoyl-2-linoleoyl-GPI (16:0/18:2)	0,1915361954160526	46891795	HMDB0009784	Lipid	1-linolenoyl-GPC (18:3)*	0,19996140599600432	NA	HMDB0010388	Lipid	N-stearoyl-sphingadienine (d18:2/18:0)*	0.137509	132282053	HMDB0240362	Lipid
linoleoylcarnitine (C18:2)*	0,4275196208259584	6450015	HMDB0006469	Lipid	4-hydroxyphenylacetate	0,2118088676064127	127	HMDB0000020	Amino Acid	quinate	0,1913001898279299	6508	HMDB0003072	Xenobiotics	guaiacol sulfate	0,19842951623966473	22473	HMDB0060013	Xenobiotics	1-methyl-4-imidazoleacetate	0.136416	75810	HMDB0002820	Amino Acid
N6,N6,N6-trimethyllysine	0,42672503136279566	440120	HMDB0001325	Amino Acid	carnitine	0,21046905590512482	288	HMDB0000062	Lipid	1-(1-enyl-stearoyl)-2-arachidonoyl-GPE (P-18:0/20:4)*	0,1912957650027759	9547058	HMDB0005779	Lipid	carotene diol (1)	0,1975928576772348	NA	NA	Cofactors and Vitamins	N-acetylphenylalanine	0.136001	74839	HMDB0000512	Amino Acid
1-(1-enyl-stearoyl)-GPE (P-18:0)*	0,42326756481452943	NA	HMDB0240598	Lipid	N-formylanthranilic acid	0,2076389335909738	101399	HMDB0004089	Amino Acid	p-cresol glucuronide*	0,1910270780921175	154035	HMDB0011686	Amino Acid	5-hydroxyindole sulfate	0,19632691770718355	NA	NA	Amino Acid	1-3-7-trimethylurate	0.135838	79437	HMDB0002123	Xenobiotics
beta-hydroxyisovalerate	0,42279201388580223	69362	HMDB0000754	Amino Acid	sulfate of piperine metabolite C16H19NO3 (3)*	0,20709818751271558	NA	NA	Xenobiotics	1-palmitoyl-2-arachidonoyl-GPC (16:0/20:4n6)	0,18788690577669076	10747814	HMDB0007982	Lipid	2,6-dihydroxybenzoic acid	0,19592087092071825	9338	HMDB0013676	Xenobiotics	salicylate	0.134797	338	HMDB0001895	Xenobiotics
N-acetylneuraminate	0,4210918050232539	439197	HMDB0000230	Carbohydrate	1-methyl-5-imidazoleacetate	0,2067094657921861	6451814	HMDB0004988	Amino Acid	erythritol	0,1846977640937838	222285	HMDB0002994	Xenobiotics	octadecenedioate (C18:1-DC)	0,1957640573355825	9543674	NA	Lipid	S-methylcysteine sulfoxide	0.132989	82142	HMDB0029432	Amino Acid
N-behenoyl-sphingadienine (d18:2/22:0)*	0,4203964790747617	NA	NA	Lipid	N-acetyltaurine	0,20595217973377422	159864	HMDB0240253	Amino Acid	3-indoxyl sulfate	0,18391693593193367	10258	HMDB0000682	Amino Acid	phenylacetylglutamine	0,19533210995062109	92258	HMDB0006344	Peptide	3-hydroxy-2-ethylpropionate	0.132916	188979	HMDB0000396	Amino Acid
3-hydroxydecanoylcarnitine	0,4195327203146661	121454166	HMDB0061636	Lipid	2-acetamidophenol sulfate	0,2058544012867388	181671	NA	Xenobiotics	1-(1-enyl-palmitoyl)-2-oleoyl-GPE (P-16:0/18:1)*	0,1831690495798775	52925128	HMDB0011342	Lipid	hydroxyasparagine**	0,19450773946183048	15991574	HMDB0032332	Amino Acid	1-methyl-5-imidazolelactate	0.132529	NA	NA	Amino Acid
N-stearoyl-sphingosine (d18:1/18:0)*	0,41718846971112206	5283565	HMDB0004950	Lipid	prolylglycine	0,2052216353124552	6426709	HMDB0011178	Peptide	arabonate/xylonate	0,18250330435430592	122046	HMDB0000539	Carbohydrate	sphingomyelin (d17:2/16:0, d18:2/15:0)*	0,19168110088272022	NA	HMDB0240677	Lipid	lysine	0.132516	5962	HMDB0003405	Amino Acid
3-hydroxyoctanoylcarnitine (1)	0,4171153291867888	NA	NA	Lipid	kynurenine	0,2043829775771564	161166	HMDB0000684	Amino Acid	4-acetylcatechol sulfate (1)	0,18193487884889514	NA	NA	Xenobiotics	linoleoylcarnitine (C18:2)*	0,19158799240696192	6450015	HMDB0006469	Lipid	N-acetylglucosamine/N-acetylgalactosamine	0.131753	439175	HMDB0000212-HMDB0000215	Carbohydrate
N-acetylkynurenine (2)	0,4170378473964887	73817779	HMDB0240342	Amino Acid	gamma-glutamylglutamate	0,20377652459513454	92865	HMDB0011737	Peptide	beta-citrylglutamate	0,18110124025004884	189741	NA	Amino Acid	asparagine	0,1908198979078672	6267	HMDB0000168	Amino Acid	paraxanthine	0.130001	4687	HMDB0001860	Xenobiotics
5-acetylamino-6-amino-3-methyluracil	0,4164721404862911	88299	HMDB0004400	Xenobiotics	N-acetylphenylalanine	0,20315087835245946	74839	HMDB0000512	Amino Acid	1-(1-enyl-palmitoyl)-GPE (P-16:0)*	0,18099012628032735	NA	HMDB0011152	Lipid	N,N,N-trimethyl-alanylproline betaine (TMAP)	0.189651	NA	HMDB0240365	Amino Acid	10-undecenoate (11:1n1)	0.128303	14891	HMDB0033724	Lipid
4-hydroxyphenylacetoylcarnitine	0,41474382013822403	NA	NA	Amino Acid	2,3-dihydroxy-5-methylthio-4-pentenoate (DMTPA)*	0,2013013534460678	NA	HMDB0240388	Amino Acid	lactosyl-N-behenoyl-sphingosine (d18:1/22:0)*	0,1808252762258558	44260143	HMDB0011594	Lipid	sphingomyelin (d18:1/22:2, d18:2/22:1, d16:1/24:2)*	0,18932294898031327	NA	HMDB0240670,HMDB0240672,HMDB0240669	Lipid	3-4-dihydroxybutyrate	0.127315	150929	HMDB0000337	Lipid
vanillylmandelate (VMA)	0,41411541082075465	1245	HMDB0000291	Amino Acid	N-acetyl-1-methylhistidine*	0,20099382339184366	53859791	HMDB0240340	Amino Acid	tryptophan betaine	0,17891836990426166	442106	HMDB0061115	Amino Acid	4-ethylphenylsulfate	0,1891176303173515	20822574	HMDB0062551	Xenobiotics	quinate	0.126876	6508	HMDB0003072	Xenobiotics
1-stearoyl-2-arachidonoyl-GPI (18:0/20:4)	0,41404903332473947	NA	HMDB0009815	Lipid	3-indoleglyoxylic acid	0,19500724327250774	73863	NA	Xenobiotics	phenylacetate	0,17889911556309068	999	HMDB0000209	Amino Acid	etiocholanolone glucuronide	0,1887432356570145	270605	HMDB0004484	Lipid	lithocholate sulfate (1)	0.126365	451489	NA	Lipid
retinol (Vitamin A)	0,4135974428303548	445354	HMDB0000305	Cofactors and Vitamins	glycochenodeoxycholate 3-sulfate	0,19478053805523687	21116917,21125002,11954205	HMDB0002409,HMDB0002496,HMDB0002497	Lipid	vanillic acid glycine	0,17837916219688055	3083688	HMDB0060026	Xenobiotics	ascorbic acid 2-sulfate	0.187472	54676864	HMDB0060649	Cofactors and Vitamins	gulonate*	0.123413	152304	HMDB0003290	Cofactors and Vitamins
lignoceroylcarnitine (C24)*	0,4134297296833409	NA	HMDB0240665	Lipid	dihomo-linolenoylcarnitine (C20:3n3 or 6)*	0,19454867513556748	NA	NA	Lipid	cystathionine	0,17806158906051683	439258	HMDB0000099	Amino Acid	sphingomyelin (d18:2/21:0, d16:2/23:0)*	0,18708212854121314	NA	HMDB0240676	Lipid	5-methylthioadenosine (MTA)	0.123217	439176	HMDB0001173	Amino Acid
3-hydroxystachydrine*	0,41090135861185456	46173781	NA	Xenobiotics	ribitol	0,19395659028392986	6912	HMDB0002917,HMDB0001851,HMDB0000568,HMDB0000508	Carbohydrate	1-stearoyl-GPC (18:0)	0,17774422470178683	497300	HMDB0010384	Lipid	threonate	0,1865821799529532	151153	HMDB0062620,HMDB0000943	Cofactors and Vitamins	stachydrine	0.123061	115244	HMDB0004827	Xenobiotics
sulfate*	0,4104415407156609	5152822	HMDB0001448	Xenobiotics	alpha-hydroxyisovalerate	0,19302095539087025	99823	HMDB0000407	Amino Acid	glycerophosphorylcholine (GPC)	0,17626320565923825	71920	HMDB0000086	Lipid	glycosyl ceramide (d18:1/20:0, d16:1/22:0)*	0,18531061886113956	NA	NA	Lipid	N-acetylcarnosine	0.122899	9903482	HMDB0012881	Amino Acid
1,3,7-trimethylurate	0,40999862856670344	79437	HMDB0002123	Xenobiotics	androsterone sulfate	0,1928987147687939	159663	HMDB0002759	Lipid	sphingomyelin (d18:2/24:2)*	0,17565478952633648	NA	HMDB0240644	Lipid	epiandrosterone sulfate	0,18208831922216095	9929317	HMDB0062657	Lipid	octadecanedioylcarnitine (C18-DC)*	0.122887	NA	NA	Lipid
arabonate/xylonate	0,40980190557374796	122046	HMDB0000539	Carbohydrate	tyrosine	0,1928663565697483	6057	HMDB0000158	Amino Acid	4-ethylcatechol sulfate	0,17493345248619951	NA	NA	Xenobiotics	gamma-glutamyl-alpha-lysine	0,17989101985193728	65254	NA	Peptide	indoleacetylglutamine	0.122609	25200879	HMDB0013240	Amino Acid
dihomo-linoleoylcarnitine (C20:2)*	0,4080313546620111	NA	NA	Lipid	4-acetylcatechol sulfate (1)	0,19254322468394794	NA	NA	Xenobiotics	1-methyl-5-imidazoleacetate	0,1746883408711048	6451814	HMDB0004988	Amino Acid	4-allylphenol sulfate	0,1795252372634846	66633409	NA	Xenobiotics	pimeloylcarnitine/3-methyladipoylcarnitine (C7-DC)	0.120925	NA	NA	Lipid
gamma-glutamylthreonine	0,4079646147600568	76078708	HMDB0029159	Peptide	2-naphthol sulfate	0,19222744883273946	74428	NA	Xenobiotics	picolinoylglycine	0,17426190978560935	11788622	HMDB0059766	Lipid	5alpha-pregnan-3beta,20beta-diol monosulfate (1)	0,17804563922680602	NA	HMDB0240580	Lipid	3-decenoylcarnitine	0.120189	NA	NA	Lipid
1-(1-enyl-palmitoyl)-GPE (P-16:0)*	0,40628550329760865	NA	HMDB0011152	Lipid	3-methyl catechol sulfate (1)	0,19091975109961593	118431379	NA	Xenobiotics	phenylacetylcarnitine	0,1735811717927309	101724840	NA	Peptide	vanillic acid glycine	0,17440758810239823	3083688	HMDB0060026	Xenobiotics	metabolonic lactone sulfate	0.118259	NA	NA	Partially Characterized Molecules
1-methyl-4-imidazoleacetate	0,4056454914316687	75810	HMDB0002820	Amino Acid	4-allylcatechol sulfate	0,1903189867990005	NA	NA	Xenobiotics	4-hydroxyphenylacetylglutamine	0,17197797237906806	NA	NA	Peptide	11beta-hydroxyandrosterone glucuronide	0,17396929941439937	NA	HMDB0010351	Lipid	11-ketoetiocholanolone glucuronide	0.11801	NA	NA	Lipid
nonanoylcarnitine (C9)	0,4045094008056306	91825642	HMDB0013288	Lipid	N,N,N-trimethyl-5-aminovalerate	0,19000453571666184	14274897	NA	Amino Acid	pentose acid*	0,17098717606942138	7991	HMDB0000892	Partially Characterized Molecules	androstenediol (3alpha, 17alpha) monosulfate (2)	0.173484	NA	NA	Lipid	N-acetylarginine	0.117724	67427	HMDB0004620	Amino Acid
1-(1-enyl-stearoyl)-2-arachidonoyl-GPE (P-18:0/20:4)*	0,40407485902233536	9547058	HMDB0005779	Lipid	catechol sulfate	0,18942436677307162	3083879	HMDB0059724	Xenobiotics	1-(1-enyl-palmitoyl)-2-arachidonoyl-GPE (P-16:0/20:4)*	0,1708770049444923	52925126	HMDB0011352	Lipid	9,10-DiHOME	0,17141554960363647	9966640	HMDB0004704	Lipid	5-hydroxyindole sulfate	0.117525	NA	NA	Amino Acid
N-stearoyl-sphinganine (d18:0/18:0)*	0,4039302055506422	5283573	HMDB0011761	Lipid	sulfate of piperine metabolite C16H19NO3 (2)*	0,1872662658010395	NA	NA	Xenobiotics	argininate*	0,1695985481430897	160437	HMDB0003148	Amino Acid	stearoyl sphingomyelin (d18:1/18:0)	0,17131365329369336	6453725	HMDB0001348	Lipid	aconitate [cis or trans]	0.116393	444213	HMDB0000958-HMDB000072	Energy
3-hydroxypyridine sulfate	0,40279424239780326	NA	NA	Xenobiotics	glycoursodeoxycholic acid sulfate (1)	0,18639388588449518	NA	NA	Lipid	palmitoyl-linoleoyl-glycerol (16:0/18:2) [2]*	0,16763637809252888	131801744	HMDB0007103	Lipid	isovalerylglycine	0,16771990376905835	546304	HMDB0000678	Amino Acid	acisoga	0.116376	129397	HMDB0061384	Amino Acid
gulonate*	0,40268786276952084	152304	HMDB0003290	Cofactors and Vitamins	dimethylglycine	0,18389128811887534	673	HMDB0000092	Amino Acid	5-acetylamino-6-amino-3-methyluracil	0,16747758788574282	88299	HMDB0004400	Xenobiotics	methyl glucopyranoside (alpha + beta)	0,16697539770669956	445238,3036743,2108	HMDB0029965	Xenobiotics	homocitrulline	0.114815	65072	HMDB0000679	Amino Acid
3-carboxy-4-methyl-5-pentyl-2-furanpropionate (3-CMPFP)**	0,4021738335647196	194501	HMDB0061643	Lipid	glucuronide of piperine metabolite C17H21NO3 (4)*	0,18384272117665948	NA	NA	Xenobiotics	1-oleoyl-2-docosahexaenoyl-GPC (18:1/22:6)*	0,1661052165352102	24778955	HMDB0008123	Lipid	gamma-glutamylcitrulline*	0,16576110491063087	NA	NA	Peptide	N4-acetylcytidine	0.113994	107461	HMDB0005923	Nucleotide
heptenedioate (C7:1-DC)*	0,40206149018237763	NA	NA	Lipid	guanidinoacetate	0,18333532962542837	763	HMDB0000128	Amino Acid	methionine sulfone	0,1658479347085025	69961	HMDB0062174	Amino Acid	6-bromotryptophan	0,16536680774318757	9856996	NA	Amino Acid	glycine conjugate of C10H14O2 (1)*	0.113477	NA	NA	Partially Characterized Molecules
sphingomyelin (d18:1/14:0, d16:1/16:0)*	0,4017689322901674	11433862	HMDB0012097	Lipid	cholate	0,18295364779918982	221493	HMDB0000619	Lipid	ascorbic acid 3-sulfate*	0,16419342397318457	11425365	NA	Cofactors and Vitamins	3beta-hydroxy-5-cholestenoate	0,16533823391315675	165511	HMDB0012453	Lipid	1-3-dimethylurate	0.113021	70346	HMDB0001857	Xenobiotics
citraconate/glutaconate	0.398739	5.2805e+06	HMDB0000634,HMDB0000620	Energy	3-hydroxypyridine sulfate	0,18031707631220925	NA	NA	Xenobiotics	1-stearoyl-2-arachidonoyl-GPC (18:0/20:4)	0,16390634678095906	16219824	HMDB0008048	Lipid	3b-hydroxy-5-cholenoic acid	0,16369640156546914	92997	HMDB0000308	Lipid	sphingomyelin (d18:1/17:0- d17:1/18:0- d19:1/16:0)	0.112845	46891763	HMDB0240620-HMDB0240609-HMDB0240622	Lipid
argininate*	0.398651	160437	HMDB0003148	Amino Acid	2-hydroxyoctanoate	0,18008515390246516	94180,6995013,5312860	HMDB0002264	Lipid	glycosyl-N-behenoyl-sphingadienine (d18:2/22:0)*	0,16346612817010756	NA	NA	Lipid	5-oxoproline	0,16324080094670884	439686	HMDB0000267	Amino Acid	dihydroorotate	0.11115	648	HMDB0003349	Nucleotide
1-stearoyl-2-arachidonoyl-GPC (18:0/20:4)	0,3981396843058205	16219824	HMDB0008048	Lipid	S-methylcysteine sulfoxide	0.179831	82142	HMDB0029432	Amino Acid	4-hydroxyhippurate	0,16223791354544262	151012	HMDB0013678	Xenobiotics	3-methoxycatechol sulfate (2)	0,16297085665590638	NA	NA	Xenobiotics	citraconate/glutaconate	0.110654	5.2805e+06	HMDB0000634-HMDB0000620	Energy
4-acetamidobutanoate	0,39789297281428476	18189	HMDB0003681	Amino Acid	glucuronide of piperine metabolite C17H21NO3 (3)*	0,17968156728260581	NA	NA	Xenobiotics	1-stearoyl-2-docosahexaenoyl-GPC (18:0/22:6)	0,16215173100418004	24778876	HMDB0008057	Lipid	cis-3,4-methyleneheptanoylglycine	0,16295762688338938	NA	NA	Lipid	sphingomyelin (d18:1/20:2- d18:2/20:1- d16:1/22:2)*	0.10917	NA	NA	Lipid
1-palmitoleoyl-GPC (16:1)*	0,3963772604446502	24779461	HMDB0010383	Lipid	S-adenosylhomocysteine (SAH)	0,17681734313610697	439155	HMDB0000939	Amino Acid	quinolinate	0,16213658782263526	1066	HMDB0000232	Cofactors and Vitamins	1-palmitoyl-GPC (16:0)	0,1608493282797602	86554	HMDB0010382	Lipid	nonanoylcarnitine (C9)	0.10882	91825642	HMDB0013288	Lipid
3-methyl catechol sulfate (1)	0,3959763513092317	118431379	NA	Xenobiotics	2-aminoadipate	0,17555865798735978	92136	HMDB0000510	Amino Acid	indoleacetylglutamine	0,16203095227521316	25200879	HMDB0013240	Amino Acid	N2-acetyl,N6,N6-dimethyllysine	0,16026668048401432	NA	NA	Amino Acid	tetrahydrocortisol glucuronide	0.108454	NA	NA	Lipid
1-palmitoyl-GPC (16:0)	0,3948200318707501	86554	HMDB0010382	Lipid	3-indoxyl sulfate	0,17452182849782513	10258	HMDB0000682	Amino Acid	sphingosine	0,1610416481689697	5280335	HMDB0000252	Lipid	1-arachidonoyl-GPC (20:4n6)*	0,15929917605738644	24779476	HMDB0010395	Lipid	trigonelline (N'-methylnicotinate)	0.108216	5570	HMDB0000875	Cofactors and Vitamins
2-aminoadipate	0,39304468838263995	92136	HMDB0000510	Amino Acid	3-ethylcatechol sulfate (1)	0,17346203270014296	NA	NA	Xenobiotics	6-hydroxyindole sulfate	0,16076638503644639	122198196	HMDB0000682	Xenobiotics	isoleucylglycine	0,15690690752454217	342532	HMDB0028907	Peptide	methionine sulfone	0.108077	69961	HMDB0062174	Amino Acid
11-ketoetiocholanolone glucuronide	0,39284819846322805	NA	NA	Lipid	3-hydroxyoctanoylcarnitine (2)	0,17162965203159367	NA	NA	Lipid	gamma-carboxyglutamate	0,15991329357218084	40772	HMDB0041900	Amino Acid	5alpha-pregnan-3beta,20alpha-diol disulfate	0,1568769840507277	118703093	HMDB0094650	Lipid	hippurate	0.107453	464	HMDB0000714	Xenobiotics
N-acetylcitrulline	0,3919110939367881	656979	HMDB0000856	Amino Acid	eugenol sulfate	0,1711774263612962	180632	HMDB0135245	Xenobiotics	4-methylcatechol sulfate	0,15860200142052858	54104170	HMDB0240459	Xenobiotics	1-(1-enyl-stearoyl)-2-linoleoyl-GPE (P-18:0/18:2)*	0,15583542806999684	NA	HMDB0011376	Lipid	theophylline	0.107172	2153	HMDB0001889	Xenobiotics
tricosanoyl sphingomyelin (d18:1/23:0)*	0,3916293017625418	NA	HMDB0012105	Lipid	GlcNAc sulfate conjugate of C21H34O2 steroid**	0,17052013104335176	NA	NA	Partially Characterized Molecules	retinol (Vitamin A)	0,15859895690346074	445354	HMDB0000305	Cofactors and Vitamins	1-(1-enyl-palmitoyl)-2-linoleoyl-GPE (P-16:0/18:2)*	0,15573223009568932	52925127	HMDB0011343	Lipid	spermidine	0.10671	1102	HMDB0001257	Amino Acid
N-acetylarginine	0,38962648916340276	67427	HMDB0004620	Amino Acid	glucuronide of piperine metabolite C17H21NO3 (5)*	0,17031896481767214	NA	NA	Xenobiotics	1-oleoyl-GPE (18:1)	0,15767997062996889	9547071	HMDB0011506	Lipid	methylsuccinate	0,1541036706806112	10349	HMDB0001844	Amino Acid	N-stearoyl-sphingosine (d18:1/18:0)*	0.105001	5283565	HMDB0004950	Lipid
adenosine 3',5'-cyclic monophosphate (cAMP)	0,38718239851280606	6076	HMDB0000058	Nucleotide	gamma-glutamyltryptophan	0,16964471468497994	3989307	HMDB0029160	Peptide	1-palmitoyl-GPC (16:0)	0,15674982278691643	86554	HMDB0010382	Lipid	pentose acid*	0,15408628720334228	7991	HMDB0000892	Partially Characterized Molecules	3-indoxyl sulfate	0.103088	10258	HMDB0000682	Amino Acid
indolin-2-one	0,38717616031270186	321710	NA	Xenobiotics	16a-hydroxy DHEA 3-sulfate	0,16904347788474125	20848950	HMDB0062544	Lipid	1-palmitoleoyl-GPC (16:1)*	0,15609911641256682	24779461	HMDB0010383	Lipid	valylglycine	0,1531868019832669	136487	HMDB0029127	Peptide	sarcosine	0.102468	1088	HMDB0000271	Amino Acid
alpha-hydroxyisocaproate	0,3852203501718217	83697,92779,439960	HMDB0000665,HMDB00746,HMDB0000624	Amino Acid	lactate	0,16824055417758954	612	HMDB0000190	Carbohydrate	guaiacol sulfate	0,15577775402837912	22473	HMDB0060013	Xenobiotics	citraconate/glutaconate	0,15037494419520198	5.2805e+06	HMDB0000634,HMDB0000620	Energy	sulfate*	0.101938	5152822	HMDB0001448	Xenobiotics
3-hydroxyhexanoate	0,38507224275337626	151492	HMDB0061652,HMDB0010718	Lipid	beta-alanine	0,16503867430913643	239	HMDB0000056	Nucleotide	1-linolenoyl-GPC (18:3)*	0,15512355587762416	NA	HMDB0010388	Lipid	anthranilate	0,1503420589509174	227	HMDB0001123	Amino Acid	1-methyl-5-imidazoleacetate	0.101412	6451814	HMDB0004988	Amino Acid
3-hydroxyoctanoate	0,3843876489712019	26613	HMDB0001954	Lipid	4-methoxyphenol sulfate	0,16393981421323472	NA	NA	Amino Acid	arabitol/xylitol	0,15411323818246922	94154.7	HMDB0001851,HMDB0000568,HMDB0002917	Carbohydrate	bilirubin degradation product, C16H18N2O5 (3)**	0,15021711726443754	NA	NA	Partially Characterized Molecules	carnitine	0.101322	288	HMDB0000062	Lipid
3-methylglutarylcarnitine (2)	0,3834840461537923	128145	HMDB0000552	Amino Acid	N-acetylcitrulline	0,16377736294038084	656979	HMDB0000856	Amino Acid	N-acetyltyrosine	0,1527266125595403	68310	HMDB0000866	Amino Acid	2-hydroxydecanoate	0,14864834765822502	21488	HMDB0094656	Lipid	N-palmitoyl-sphingadienine (d18:2/16:0)*	0.100664	NA	HMDB0240686	Lipid
N-methylproline	0,38220262637617564	643474	HMDB0094696	Amino Acid	indoleacetoylcarnitine*	0,16370393847259676	NA	NA	Amino Acid	N-acetylarginine	0,15260323328814224	67427	HMDB0004620	Amino Acid	2-aminophenol sulfate	0,14857161069735156	181670	HMDB0061116	Xenobiotics	docosahexaenoylcarnitine (C22:6)*	0.100142	NA	NA	Lipid
lignoceroyl sphingomyelin (d18:1/24:0)	0,3819762703962062	NA	HMDB0011697	Lipid	tetrahydrocortisol glucuronide	0,16145882657008315	NA	NA	Lipid	1-palmitoyl-2-docosahexaenoyl-GPC (16:0/22:6)	0,1476924235835267	6441886	HMDB0007991	Lipid	eicosenoylcarnitine (C20:1)*	0,14848764101166642	NA	NA	Lipid	1-stearoyl-2-docosahexaenoyl-GPC (18:0/22:6)	0.0996052	24778876	HMDB0008057	Lipid
eicosapentaenoate (EPA	0,38187127706503526	446284	HMDB0001999	Lipid	xanthurenate	0,16068043905272628	5699	HMDB0000881	Amino Acid	hydroxypalmitoyl sphingomyelin (d18:1/16:0(OH))**	0,1476236892515493	NA	NA	Lipid	2-hydroxyoctanoate	0,14793293271906907	94180,6995013,5312860	HMDB0002264	Lipid	3-hydroxyoctanoylcarnitine (2)	0.0983079	NA	NA	Lipid
mannonate*	0,3796772814824766	3246006	NA	Xenobiotics	indoleacetate	0,16013843581866538	802	HMDB0000197	Amino Acid	3-methylxanthine	0,14634568106635384	70639	HMDB0001886	Xenobiotics	glycohyocholate	0,1466577735966709	71361462	HMDB0000138	Lipid	3-methylglutaconate	0.0979468	1551553	HMDB0000522	Amino Acid
hexanoylglutamine	0,37922981405329775	NA	NA	Lipid	N-acetylvaline	0,15908889441672017	66789	HMDB0011757	Amino Acid	1-methyl-4-imidazoleacetate	0,14535923885877522	75810	HMDB0002820	Amino Acid	methionine sulfoxide	0,14608867797994315	158980	HMDB0002005	Amino Acid	caffeine	0.0969611	2519	HMDB0001847	Xenobiotics
N-acetyl-2-aminooctanoate*	0,3790991501789074	95555	HMDB0059745	Lipid	glutamate	0,15908521722194724	33032	HMDB0000148	Amino Acid	3-indoleglyoxylic acid	0,1439074423000831	73863	NA	Xenobiotics	3-hydroxyhippurate	0,14596054907613595	450268	HMDB0006116	Xenobiotics	3-methylxanthine	0.0964575	70639	HMDB0001886	Xenobiotics
paraxanthine	0,37846629445791446	4687	HMDB0001860	Xenobiotics	6-hydroxyindole sulfate	0,15712914218194451	122198196	HMDB0000682	Xenobiotics	N6-methyllysine	0,14313218296464134	164795	HMDB0002038	Amino Acid	androsterone sulfate	0,1432731477559196	159663	HMDB0002759	Lipid	3-hydroxyoctanoylcarnitine (1)	0.0950737	NA	NA	Lipid
beta-citrylglutamate	0,3782916287242587	189741	NA	Amino Acid	isovalerylglycine	0,15641252165152214	546304	HMDB0000678	Amino Acid	1,3,7-trimethylurate	0,1431001839669834	79437	HMDB0002123	Xenobiotics	5-acetylamino-6-amino-3-methyluracil	0,1431662695735383	88299	HMDB0004400	Xenobiotics	4-acetamidobutanoate	0.0948412	18189	HMDB0003681	Amino Acid
behenoyl sphingomyelin (d18:1/22:0)*	0,37784052279196134	44260125	HMDB0012103	Lipid	glycohyocholate	0,15366409614429993	71361462	HMDB0000138	Lipid	1-lignoceroyl-GPC (24:0)	0,14278470705488885	24779481	HMDB0010405	Lipid	S-allylcysteine	0,14275383975822348	98280	HMDB0034323	Xenobiotics	4-hydroxyphenylacetylglutamine	0.0945984	NA	NA	Peptide
N-palmitoyl-heptadecasphingosine (d17:1/16:0)*	0,37668502872879467	NA	HMDB0240685	Lipid	citraconate/glutaconate	0,15287741368799995	5.2805e+06	HMDB0000634,HMDB0000620	Energy	1-(1-enyl-palmitoyl)-2-linoleoyl-GPE (P-16:0/18:2)*	0,14263622496350783	52925127	HMDB0011343	Lipid	glycosyl-N-palmitoyl-sphingosine (d18:1/16:0)	0,14261703155037106	NA	NA	Lipid	3-methylhistidine	0.0937102	64969	HMDB0000479	Amino Acid
1-linoleoyl-2-arachidonoyl-GPC (18:2/20:4n6)*	0,3765990261751605	24778979	HMDB0008147	Lipid	5-hydroxyindole sulfate	0,15211972116868464	NA	NA	Amino Acid	3-hydroxyhippurate	0,14200992270908933	450268	HMDB0006116	Xenobiotics	margaroylcarnitine (C17)*	0,14199448475243692	53477803	HMDB0006210	Lipid	N-acetyltyrosine	0.0936994	68310	HMDB0000866	Amino Acid
hydroxy-N6,N6,N6-trimethyllysine*	0,3732835369999222	NA	NA	Amino Acid	1-oleoyl-GPC (18:1)	0,1519723163338286	16081932	HMDB0002815	Lipid	dihydrocaffeate sulfate (2)	0,14160759995693692	NA	NA	Xenobiotics	arabonate/xylonate	0,14161579746618538	122046	HMDB0000539	Carbohydrate	hydroxy-CMPF*	0.093151	NA	NA	Lipid
2-aminobutyrate	0,3724926492035366	80283	HMDB0000452	Amino Acid	glycocholenate sulfate*	0,1519232683024572	NA	NA	Lipid	3-phenylpropionate (hydrocinnamate)	0,14126388450408317	107	HMDB0000764	Xenobiotics	lactosyl-N-behenoyl-sphingosine (d18:1/22:0)*	0,14111597331773518	44260143	HMDB0011594	Lipid	N6-succinyladenosine	0.0931333	165243	HMDB0000912	Nucleotide
sphingomyelin (d18:1/21:0, d17:1/22:0, d16:1/23:0)*	0,37170772757974213	NA	HMDB0240619,HMDB0240611,HMDB0240621	Lipid	N2,N2-dimethylguanosine	0,15179805779610273	135501639	HMDB0004824	Nucleotide	dopamine 3-O-sulfate	0,13902561199048738	122136	HMDB0006275	Amino Acid	3-methyl catechol sulfate (1)	0,14101567368831064	118431379	NA	Xenobiotics	aspartate	0.0925078	5960	HMDB0000191	Amino Acid
palmitoyl ethanolamide	0,37023477739642763	4671	HMDB0002100	Lipid	gamma-glutamylglutamine	0,1500522373823079	150914	HMDB0011738	Peptide	(N(1) + N(8))-acetylspermidine	0,1375837837779204	496.124	HMDB0002189,HMDB0001276	Amino Acid	sphingomyelin (d18:1/18:1, d18:2/18:0)	0,14025834565180476	6443882	HMDB0012101	Lipid	2-hydroxysebacate	0.0920223	128458	HMDB0000424	Lipid
proline	0,37018510301437474	8988,145742,614	HMDB0000162,HMDB0003411	Amino Acid	glutamine	0,1496996723402655	5961	HMDB0000641	Amino Acid	glycosyl ceramide (d18:2/24:1, d18:1/24:2)*	0,13752947749021302	NA	NA	Lipid	1H-indole-7-acetic acid	0,13987230503584186	18356439	NA	Xenobiotics	N-acetylglutamate	0.0911013	70914	HMDB0001138	Amino Acid
alanine	0,3700438196892514	5950	HMDB0000161	Amino Acid	4-ethylcatechol sulfate	0,14812086168683686	NA	NA	Xenobiotics	6-oxopiperidine-2-carboxylate	0,13648435767876863	3014237	HMDB0061705	Amino Acid	1-methyl-5-imidazolelactate	0,1395309773008452	NA	NA	Amino Acid	homostachydrine*	0.0902533	441447	HMDB0033433	Xenobiotics
methionine sulfone	0,3689575525589506	69961	HMDB0062174	Amino Acid	3-methoxycatechol sulfate (1)	0,1479376565025084	129892430	NA	Xenobiotics	N-acetylthreonine	0,13627505212140298	152204	HMDB0062557	Amino Acid	docosadioate (C22-DC)	0,13560698771083732	7641	NA	Lipid	decadienedioic acid (C10:2-DC)**	0.0881751	17789717	NA	Lipid
betaine	0,3679707164211057	247	HMDB0000043	Amino Acid	isovalerylcarnitine (C5)	0,14619777463047934	169235	HMDB0000688	Amino Acid	palmitoyl-sphingosine-phosphoethanolamine (d18:1/16:0)	0,13516532259450637	NA	NA	Lipid	stearoylcarnitine (C18)	0,13384559608862331	3006797	HMDB0000848	Lipid	sphingomyelin (d18:0/18:0- d19:0/17:0)*	0.0880611	44260130	HMDB0012087	Lipid
sphingosine 1-phosphate	0,36760916509344094	5283560	HMDB0000277	Lipid	3,4-dihydroxybutyrate	0,14612653957033064	150929	HMDB0000337	Lipid	sphingomyelin (d18:2/18:1)*	0,13501253048182094	52931155	HMDB0001348	Lipid	heptenedioate (C7:1-DC)*	0,13278497137293913	NA	NA	Lipid	butyrylcarnitine (C4)	0.0879606	439829	HMDB0002013	Lipid
acisoga	0,36740162546837335	129397	HMDB0061384	Amino Acid	phenylalanine	0,1460756404160623	6140	HMDB0000159	Amino Acid	C-glycosyltryptophan	0,13241675983382217	10981970	HMDB0240296	Amino Acid	sphingomyelin (d18:1/14:0, d16:1/16:0)*	0,1326805709846069	11433862	HMDB0012097	Lipid	N-stearoyl-sphinganine (d18:0/18:0)*	0.0864037	5283573	HMDB0011761	Lipid
1-stearoyl-2-oleoyl-GPC (18:0/18:1)	0,3667588665512504	24778825	HMDB0008038	Lipid	N,N,N-trimethyl-alanylproline betaine (TMAP)	0,14523169405353745	NA	HMDB0240365	Amino Acid	cortisol	0,1316871045078351	5754	HMDB0000063	Lipid	dihydrocaffeate sulfate (2)	0,1320325173054867	NA	NA	Xenobiotics	N1-methylinosine	0.082936	650095	HMDB0002721	Nucleotide
glutamine	0,36660822483667976	5961	HMDB0000641	Amino Acid	deoxycholic acid glucuronide	0,14503794053227265	NA	NA	Lipid	choline phosphate	0,13147359382378968	1014	HMDB0001565	Lipid	4-allylcatechol sulfate	0,13199573243672375	NA	NA	Xenobiotics	caproate (6:0)	0.0819783	8892	HMDB0000535	Lipid
N1-Methyl-2-pyridone-5-carboxamide	0,3664821307084549	69698	HMDB0004193	Cofactors and Vitamins	glyco-beta-muricholate**	0,14464299625917448	NA	NA	Lipid	theophylline	0,13127943039485354	2153	HMDB0001889	Xenobiotics	1-methylxanthine	0.131343	80220	HMDB0010738	Xenobiotics	3-7-dimethylurate	0.081896	83126	HMDB0001982	Xenobiotics
1-methylxanthine	0,3664529876915576	80220	HMDB0010738	Xenobiotics	methionine	0,1444672646746249	6137	HMDB0000696	Amino Acid	alpha-tocopherol	0,13106867992798402	86472	HMDB0001893	Cofactors and Vitamins	4-oxo-retinoic acid	0,1301499510435744	6437063	HMDB0006285	Cofactors and Vitamins	palmitoleoylcarnitine (C16:1)*	0.0804639	71464547	HMDB0013207	Lipid
1-arachidonoyl-GPC (20:4n6)*	0.366412	24779476	HMDB0010395	Lipid	cystathionine	0,14390139399288646	439258	HMDB0000099	Amino Acid	pyrraline	0,13058517942650652	14274616	HMDB0033143	Xenobiotics	glutarylcarnitine (C5-DC)	0,12941453171916908	71317118	HMDB0013130	Amino Acid	beta-hydroxyisovaleroylcarnitine	0.0802686	NA	NA	Amino Acid
alpha-ketoglutarate	0,3656487053839566	51	HMDB0000208	Energy	N6-carbamoylthreonyladenosine	0,14362082188839326	161466	HMDB0041623	Nucleotide	N-acetylcitrulline	0,1305753111021096	656979	HMDB0000856	Amino Acid	6-hydroxyindole sulfate	0,12923148714377486	122198196	HMDB0000682	Xenobiotics	3-hydroxydodecanedioate*	0.0798395	16663321	HMDB0000413	Lipid
N-acetylhistidine	0.36507	75619	HMDB0032055	Amino Acid	2-aminoheptanoate	0,1435784287301703	227939	HMDB0094649	Lipid	5-hydroxylysine	0,13021279281133627	3032849	HMDB0000450	Amino Acid	sphingomyelin (d18:1/21:0, d17:1/22:0, d16:1/23:0)*	0,12899049036458549	NA	HMDB0240619,HMDB0240611,HMDB0240621	Lipid	betaine	0.0760808	247	HMDB0000043	Amino Acid
3-hydroxydecanoate	0,36491182419045864	26612	HMDB0002203	Lipid	pentose acid*	0,14329042232631628	7991	HMDB0000892	Partially Characterized Molecules	2-O-methylascorbic acid	0,12976263160488266	54726398	HMDB0240294	Cofactors and Vitamins	tridecenedioate (C13:1-DC)*	0,12887086168044795	NA	NA	Lipid	4-hydroxyphenylacetate	0.073816	127	HMDB0000020	Amino Acid
quinate	0,36247140197789285	6508	HMDB0003072	Xenobiotics	S-allylcysteine	0,1426902753923991	98280	HMDB0034323	Xenobiotics	1,2-dilinoleoyl-GPC (18:2/18:2)	0,12936909829179588	5288075	HMDB0008138	Lipid	uridine	0,12866509450131253	6029	HMDB0000296	Nucleotide
7-alpha-hydroxy-3-oxo-4-cholestenoate (7-Hoca)	0,3623967331160152	3081085	HMDB0012458	Lipid	gamma-glutamylhistidine	0,14201080770370714	7017195	HMDB0029151	Peptide	4-methoxyphenol sulfate	0,12854664222129242	NA	NA	Amino Acid	alpha-ketoglutaramate*	0,12798570523031244	48	HMDB0001552	Amino Acid
3-methyl-2-oxovalerate	0,3612240259056729	439286	HMDB0000491	Amino Acid	erythritol	0,1419632505806781	222285	HMDB0002994	Xenobiotics	carotene diol (2)	0,12746550348548108	NA	NA	Cofactors and Vitamins	N1-methylinosine	0,1279576032838011	650095	HMDB0002721	Nucleotide
tryptophan betaine	0,3610066911164039	442106	HMDB0061115	Amino Acid	erythronate*	0,14161438100722115	2781043	HMDB0000613	Carbohydrate	S-allylcysteine	0,12709905933875637	98280	HMDB0034323	Xenobiotics	sphingomyelin (d18:1/19:0, d19:1/18:0)*	0,1268487793061324	NA	NA	Lipid
N6-acetyllysine	0,3609346233448579	92832	HMDB0000206	Amino Acid	gamma-CEHC	0,1385420704387102	133098	HMDB0001931	Cofactors and Vitamins	N-acetylputrescine	0,1267635142640208	122356	HMDB0002064	Amino Acid	3-indoleglyoxylic acid	0,12556351480127206	73863	NA	Xenobiotics
glutamine conjugate of C6H10O2 (1)*	0,3608500717646686	NA	NA	Partially Characterized Molecules	citrulline	0,13763479405294904	9750	HMDB0000904	Amino Acid	glutamate	0,12582319479010404	33032	HMDB0000148	Amino Acid	N-formylanthranilic acid	0,12550943826343433	101399	HMDB0004089	Amino Acid
malate	0,36022290823430547	525	HMDB0031518,HMDB0000156,HMDB0000744	Energy	mannitol/sorbitol	0,13722380967754116	5780.63	HMDB0000247,HMDB0000765	Carbohydrate	kynurenine	0,12569380530387864	161166	HMDB0000684	Amino Acid	indoleacetate	0,12334324622745298	802	HMDB0000197	Amino Acid
N-acetyl-2-aminoadipate	0,3594678962959765	443992	NA	Amino Acid	7-methylxanthine	0,13548697554698944	68374	HMDB0001991	Xenobiotics	3-methyl catechol sulfate (1)	0,1252463320349396	118431379	NA	Xenobiotics	biliverdin	0,12246990953745858	5280353	HMDB0001008	Cofactors and Vitamins
4-hydroxyphenylacetate	0,35825131402373306	127	HMDB0000020	Amino Acid	sarcosine	0,1342355732532476	1088	HMDB0000271	Amino Acid	1,3-dimethylurate	0,12193746625243347	70346	HMDB0001857	Xenobiotics	bilirubin (Z,Z)	0,12236196341481091	5280352	HMDB0000054	Cofactors and Vitamins
16-hydroxypalmitate	0,3579769767323638	10466	HMDB0006294	Lipid	vanillactate	0,13367628662514827	160637	HMDB0000913	Amino Acid	mannitol/sorbitol	0,12052278721695667	5780.63	HMDB0000247,HMDB0000765	Carbohydrate	4-methylcatechol sulfate	0,12171638406840696	54104170	HMDB0240459	Xenobiotics
1-oleoyl-GPC (18:1)	0,35744179924524033	16081932	HMDB0002815	Lipid	tryptophan betaine	0,1335194693063166	442106	HMDB0061115	Amino Acid	4-methylguaiacol sulfate	0,11877765816180179	NA	NA	Xenobiotics	indole-3-carboxylate	0,12144046370023888	69867	HMDB0003320	Amino Acid
butyrylcarnitine (C4)	0,3569921559662132	439829	HMDB0002013	Lipid	picolinate	0,13048000114801916	1018	HMDB0002243	Amino Acid	caffeine	0,11749184265455957	2519	HMDB0001847	Xenobiotics	N6,N6-dimethyllysine	0,12117575366639975	193344	HMDB0013287	Amino Acid
perfluorohexanesulfonate (PFHxS)	0,3565151758147182	NA	HMDB0094700	Xenobiotics	metabolonic lactone sulfate	0,1299577250087544	NA	NA	Partially Characterized Molecules	aspartate	0,11744740080982818	5960	HMDB0000191	Amino Acid	1-linoleoyl-GPE (18:2)*	0,11967812265696631	52925130	HMDB0011507	Lipid
cysteinylglycine disulfide*	0,3546535401488194	22833544	HMDB0000709	Amino Acid	2-pyrrolidinone	0,12928029253083234	12025	HMDB0002039	Amino Acid	nicotinamide	0,11683434906738874	936	HMDB0001406	Cofactors and Vitamins	N2,N5-diacetylornithine	0,11965819560394408	65977	HMDB0240345	Amino Acid
ceramide (d18:1/17:0, d17:1/18:0)*	0,35426166451596924	NA	HMDB0240683,HMDB0240678	Lipid	N6-succinyladenosine	0,12728473090777567	165243	HMDB0000912	Nucleotide	sphinganine-1-phosphate	0,11675315870469952	520	HMDB0001383	Lipid	N,N,N-trimethyl-5-aminovalerate	0,11949606867271957	14274897	NA	Amino Acid
stearate (18:0)	0,3510973190539763	5281	HMDB0000827	Lipid	dihydrocaffeate sulfate (2)	0,1270822192420359	NA	NA	Xenobiotics	fructosyllysine	0,11339866758349437	9839580	HMDB0034879	Amino Acid	dihomo-linoleoylcarnitine (C20:2)*	0,1182952851441039	NA	NA	Lipid
alpha-ketoglutaramate*	0,35093730723251526	48	HMDB0001552	Amino Acid	3-hydroxystachydrine*	0,1267927589469412	46173781	NA	Xenobiotics	cysteinylglycine disulfide*	0,11313033851191232	22833544	HMDB0000709	Amino Acid	pregnenediol sulfate (C21H34O5S)*	0,11808312307883294	105074	HMDB0000774	Lipid
taurine	0.350605	1123	HMDB0000251	Amino Acid	3-(3-amino-3-carboxypropyl)uridine*	0,1266099124794613	171198	NA	Nucleotide	N1-methylinosine	0,11211323647622266	650095	HMDB0002721	Nucleotide	5,6-dihydrothymine	0,11603750122324014	93556	HMDB0000079	Nucleotide
1-(1-enyl-stearoyl)-2-oleoyl-GPE (P-18:0/18:1)	0.350263	42607457	HMDB0011375	Lipid	2-aminooctanoate	0,12384123860983141	69522	HMDB0000991	Lipid	3-hydroxy-3-methylglutarate	0,11208251522233152	1662.55	HMDB0000355	Lipid	3-decenoylcarnitine	0,11532698466183242	NA	NA	Lipid
lysine	0,34994105441704154	5962	HMDB0003405	Amino Acid	glycodeoxycholate 3-sulfate	0,12374606281308625	101602538	NA	Lipid	sphingosine 1-phosphate	0,11153241920808998	5283560	HMDB0000277	Lipid	creatinine	0,11285649922238748	588	HMDB0000562	Amino Acid
trigonelline (N'-methylnicotinate)	0,34913433811313743	5570	HMDB0000875	Cofactors and Vitamins	1-stearoyl-GPC (18:0)	0,12267638495640631	497300	HMDB0010384	Lipid	N-acetylhistidine	0,11097955171685421	75619	HMDB0032055	Amino Acid	1-palmitoyl-2-stearoyl-GPC (16:0/18:0)	0,11280875403867913	24778686	HMDB0007970	Lipid
sphingomyelin (d18:1/25:0, d19:0/24:1, d20:1/23:0, d19:1/24:0)*	0,3489080732566829	NA	HMDB0240675,HMDB0240674,HMDB0240673,HMDB0240671	Lipid	glutarate (C5-DC)	0,12232949172186602	743.442	HMDB0000661	Lipid	N-acetylglutamate	0,1105913677864012	70914	HMDB0001138	Amino Acid	N-methylhydroxyproline**	0,11273977999080367	9860390	NA	Amino Acid
methionine	0,3488731190893397	6137	HMDB0000696	Amino Acid	4-methyl-2-oxopentanoate	0,12228559351953844	70	HMDB0000695	Amino Acid	N-palmitoyl-sphingadienine (d18:2/16:0)*	0,10931191463246488	NA	HMDB0240686	Lipid	dodecanedioate (C12-DC)	0,1123583589661489	12736	HMDB0000623	Lipid
homovanillate (HVA)	0,34879450799444933	1738	HMDB0000118	Amino Acid	3-methylhistidine	0,12211747951286522	64969	HMDB0000479	Amino Acid	theobromine	0,10901600636527109	5429	HMDB0002825	Xenobiotics	N-(2-furoyl)glycine	0,1110188817878196	21863	HMDB0000439	Xenobiotics
1-(1-enyl-palmitoyl)-2-arachidonoyl-GPE (P-16:0/20:4)*	0,3481860484331831	52925126	HMDB0011352	Lipid	2,3-dihydroxy-2-methylbutyrate	0,12113563947461925	301941	HMDB0029576	Amino Acid	2,3-dihydroxyisovalerate	0,10834698083965022	677	HMDB0012141	Xenobiotics	1-(1-enyl-palmitoyl)-GPE (P-16:0)*	0,1104109392340031	NA	HMDB0011152	Lipid
sphingomyelin (d18:0/20:0, d16:0/22:0)*	0,3476604539261185	NA	HMDB0012090	Lipid	cholesterol sulfate	0,12107706664571999	65076	HMDB0000653	Lipid	oleoyl-linoleoyl-glycerol (18:1/18:2) [2]	0,10778393465112403	71433693	HMDB0007219	Lipid	androsterone glucuronide	0,11009626764571898	114833	HMDB0002829	Lipid
sphingomyelin (d18:0/18:0, d19:0/17:0)*	0,34484794444976535	44260130	HMDB0012087	Lipid	3-ureidopropionate	0,1205504464601322	111	HMDB0000026	Nucleotide	1-methylxanthine	0,10598630282508094	80220	HMDB0010738	Xenobiotics	glycosyl-N-stearoyl-sphingosine (d18:1/18:0)	0,10986767733961281	NA	NA	Lipid
N-acetyl-beta-alanine	0,34437910490816526	76406	HMDB0061880	Nucleotide	alpha-ketoglutaramate*	0,12050643196756541	48	HMDB0001552	Amino Acid	paraxanthine	0,10573260182373619	4687	HMDB0001860	Xenobiotics	4-vinylcatechol sulfate	0,10983742409209554	NA	NA	Xenobiotics
sphingomyelin (d17:2/16:0, d18:2/15:0)*	0,34432812939385615	NA	HMDB0240677	Lipid	1,5-anhydroglucitol (1,5-AG)	0,12026114250553094	64960	HMDB0002712	Carbohydrate	taurine	0,10488036687407297	1123	HMDB0000251	Amino Acid	21-hydroxypregnenolone disulfate	0,10793965008051719	134595	NA	Lipid
N-oleoyltaurine	0,34332511292654583	6437033	NA	Lipid	maleate	0,11945062880610252	444266	HMDB0000176	Lipid	glycine	0,10460626772528209	750	HMDB0000123	Amino Acid	methyl-4-hydroxybenzoate sulfate	0,10760166075221453	10657183	HMDB0041646	Xenobiotics
glycosyl ceramide (d18:1/20:0, d16:1/22:0)*	0,34266772008304164	NA	NA	Lipid	1-stearoyl-2-oleoyl-GPE (18:0/18:1)	0,11785114496742001	9546742	HMDB0008993	Lipid	urea	0,10346419775983766	1176	HMDB0000294	Amino Acid	histidine	0,1072461110771558	6274	HMDB0000177	Amino Acid
margarate (17:0)	0,3424378898721261	10465	HMDB0002259	Lipid	2-hydroxyhippurate (salicylurate)	0,11645906414328316	10253	HMDB0000840	Xenobiotics	N-acetylvaline	0,10094449878262264	66789	HMDB0011757	Amino Acid	myristoyl dihydrosphingomyelin (d18:0/14:0)*	0,10677621173347915	44260138	HMDB0012085	Lipid
(N(1) + N(8))-acetylspermidine	0,3424212053471163	496.124	HMDB0002189,HMDB0001276	Amino Acid	pantoate	0,11372074493711193	5289105	HMDB0240389	Cofactors and Vitamins	1-linoleoyl-GPE (18:2)*	0,10008998484250463	52925130	HMDB0011507	Lipid	dopamine 3-O-sulfate	0,10641357122623589	122136	HMDB0006275	Amino Acid
sphingomyelin (d17:1/16:0, d18:1/15:0, d16:1/17:0)*	0,3413092446075663	NA	HMDB0240617,HMDB0240608	Lipid	2S,3R-dihydroxybutyrate	0,1133860958730582	10964471	HMDB0002453	Lipid	ribitol	0,10005778534730324	6912	HMDB0002917,HMDB0001851,HMDB0000568,HMDB0000508	Carbohydrate	4-vinylphenol sulfate	0,10624296382454367	6426766	HMDB0062775	Xenobiotics
stearidonate (18:4n3)	0,34105806165991087	5312508	HMDB0006547	Lipid	3-methylglutarylcarnitine (2)	0,11268093333303861	128145	HMDB0000552	Amino Acid	3,7-dimethylurate	0.0985485	83126	HMDB0001982	Xenobiotics	phenylacetylglutamate	0,10577060790387315	11579826	HMDB0059772	Peptide
spermidine	0,3409642379468951	1102	HMDB0001257	Amino Acid	5alpha-androstan-3beta,17alpha-diol disulfate	0,11253817261423087	56639109	HMDB0094682	Lipid	alanine	0.0975901	5950	HMDB0000161	Amino Acid	isobutyrylcarnitine (C4)	0,1055287198694823	168379	HMDB0000736	Amino Acid
myristoyl dihydrosphingomyelin (d18:0/14:0)*	0,34002274616880346	44260138	HMDB0012085	Lipid	dihydroorotate	0,11244396053972061	648	HMDB0003349	Nucleotide	sphingomyelin (d18:1/22:1, d18:2/22:0, d16:1/24:1)*	0.0965393	NA	HMDB0012104	Lipid	p-cresol glucuronide*	0,10529431197778866	154035	HMDB0011686	Amino Acid
uridine	0,3392794406743291	6029	HMDB0000296	Nucleotide	isoursodeoxycholate	0,11154509401569099	127601	HMDB0000686	Lipid	oxalate (ethanedioate)	0.0960293	971	HMDB0002329	Cofactors and Vitamins	behenoylcarnitine (C22)*	0,10415482008864198	71464577	HMDB0062468	Lipid
2'-O-methylcytidine	0,33852925253498745	150971	NA	Nucleotide	thymol sulfate	0,11144303701988853	12456386	HMDB0062720	Xenobiotics	pyruvate	0.0960237	1060	HMDB0000243	Carbohydrate	citrate	0,10094910716775535	311	HMDB0000094	Energy
3,4-dihydroxybutyrate	0,33780541040880807	150929	HMDB0000337	Lipid	7-methylguanine	0,1113705708992157	135398679	HMDB0000897	Nucleotide	hydroxy-CMPF*	0.0957771	NA	NA	Lipid	3-aminoisobutyrate	0.0992747	64956	HMDB0002166	Nucleotide
pantoate	0,3375384841187651	5289105	HMDB0240389	Cofactors and Vitamins	1-palmitoyl-GPC (16:0)	0,11036465408063152	86554	HMDB0010382	Lipid	anthranilate	0.0953854	227	HMDB0001123	Amino Acid	pyrraline	0.0989236	14274616	HMDB0033143	Xenobiotics
palmitate (16:0)	0,33742665922974024	985	HMDB0000220	Lipid	kynurenate	0,11007075270125131	3845	HMDB0000715	Amino Acid	4-ethylphenylsulfate	0.0950452	20822574	HMDB0062551	Xenobiotics	3-methylxanthine	0.0982616	70639	HMDB0001886	Xenobiotics
2,3-dihydroxy-2-methylbutyrate	0,3367795077089498	301941	HMDB0029576	Amino Acid	piperine	0,10963027147527077	638024	HMDB0029377	Xenobiotics	3-carboxy-4-methyl-5-propyl-2-furanpropanoate (CMPF)	0.0941523	123979	HMDB0061112	Lipid	2-hydroxysebacate	0.0943966	128458	HMDB0000424	Lipid
beta-hydroxyisovaleroylcarnitine	0.336771	NA	NA	Amino Acid	1-arachidonoyl-GPC (20:4n6)*	0,10945859127987302	24779476	HMDB0010395	Lipid	methyl-4-hydroxybenzoate sulfate	0.0923879	10657183	HMDB0041646	Xenobiotics	lignoceroylcarnitine (C24)*	0.0934482	NA	HMDB0240665	Lipid
ribitol	0,3348598632586026	6912	HMDB0002917,HMDB0001851,HMDB0000568,HMDB0000508	Carbohydrate	stachydrine	0,10920600394948378	115244	HMDB0004827	Xenobiotics	palmitoleoyl-linoleoyl-glycerol (16:1/18:2) [1]*	0.0917192	9543699	HMDB0007132	Lipid	bilirubin (E,E)*	0.0924458	129320511	HMDB0240584	Cofactors and Vitamins
sphingomyelin (d18:1/20:0, d16:1/22:0)*	0,33447088409382086	44260124	HMDB0012102	Lipid	androstenediol (3beta,17beta) monosulfate (2)	0,10882480434687207	NA	HMDB0240429,HMDB0186954	Lipid	N-acetyltryptophan	0.0893892	439918	HMDB0013713	Amino Acid	3-(3-hydroxyphenyl)propionate	0.092361	91	HMDB0000375	Xenobiotics
N-acetylmethionine	0,33419547372695363	448580	HMDB0011745	Amino Acid	cyclo(leu-pro)	0,10840526468553591	7074739	HMDB0034276	Peptide	ascorbic acid 2-sulfate	0.0888055	54676864	HMDB0060649	Cofactors and Vitamins	gamma-glutamylthreonine	0.0922026	76078708	HMDB0029159	Peptide
dopamine 3-O-sulfate	0,3336781954688948	122136	HMDB0006275	Amino Acid	dopamine 3-O-sulfate	0,10823421106130182	122136	HMDB0006275	Amino Acid	maleate	0.0886211	444266	HMDB0000176	Lipid	N-palmitoyl-sphingadienine (d18:2/16:0)*	0.0885433	NA	HMDB0240686	Lipid
4-methyl-2-oxopentanoate	0,33245934155829354	70	HMDB0000695	Amino Acid	formiminoglutamate	0,1074536276946471	439233	HMDB0000854	Amino Acid	4-hydroxyphenylacetate	0.0844847	127	HMDB0000020	Amino Acid	tricosanoyl sphingomyelin (d18:1/23:0)*	0.0885256	NA	HMDB0012105	Lipid
pentose acid*	0,3311178595542509	7991	HMDB0000892	Partially Characterized Molecules	3-hydroxyhippurate	0,10706347742176793	450268	HMDB0006116	Xenobiotics	4-acetamidobutanoate	0.0805264	18189	HMDB0003681	Amino Acid	octadecanedioate (C18-DC)	0.0859031	70095	HMDB0000782	Lipid
beta-alanine	0,3301259129339123	239	HMDB0000056	Nucleotide	beta-hydroxyisovalerate	0,10668841266199651	69362	HMDB0000754	Amino Acid	4-allylphenol sulfate	0.0737177	66633409	NA	Xenobiotics	glyco-beta-muricholate**	0.0857925	NA	NA	Lipid
theophylline	0,32972523104023943	2153	HMDB0001889	Xenobiotics	tiglylcarnitine (C5:1-DC)	0,10597239871473248	22833596	HMDB0002366	Amino Acid	succinylcarnitine (C4-DC)	0.0686998	71464481	HMDB0061717	Energy	nonanoylcarnitine (C9)	0.0838878	91825642	HMDB0013288	Lipid
docosadienoate (22:2n6)	0,32961226607779165	5282807	HMDB0061714	Lipid	2-hydroxylaurate	0,10575128925506709	97783	NA	Lipid						branched-chain, straight-chain, or cyclopropyl 10:1 fatty acid (1)*	0.0828514	NA	NA	Partially Characterized Molecules
dimethylglycine	0,3272600364364391	673	HMDB0000092	Amino Acid	threonine	0,10245919149670293	6288	HMDB0000167	Amino Acid						taurine	0.0824852	1123	HMDB0000251	Amino Acid
N-(2-furoyl)glycine	0,3266891640349885	21863	HMDB0000439	Xenobiotics	isobutyrylcarnitine (C4)	0,10133989886885994	168379	HMDB0000736	Amino Acid						hydroquinone sulfate	0.0797959	161220	HMDB0240263	Xenobiotics
N-stearoyl-sphingadienine (d18:2/18:0)*	0,3260470941979457	132282053	HMDB0240362	Lipid	dimethylarginine (SDMA + ADMA)	0,10031622518691342	123831	HMDB0003334,HMDB0001539	Amino Acid
N-acetylglutamate	0,32525082208143524	70914	HMDB0001138	Amino Acid	gulonate*	0.0988665	152304	HMDB0003290	Cofactors and Vitamins
cystathionine	0,3252427521362135	439258	HMDB0000099	Amino Acid	succinylcarnitine (C4-DC)	0.0979834	71464481	HMDB0061717	Energy
1-stearoyl-2-arachidonoyl-GPE (18:0/20:4)	0,32410682822370307	5289133	HMDB0009003	Lipid	4-methylguaiacol sulfate	0.0968297	NA	NA	Xenobiotics
3-hydroxylaurate	0,3238816026044204	94216	HMDB0000387	Lipid	salicylate	0.0963405	338	HMDB0001895	Xenobiotics
retinal	0,32365727158400337	638015	HMDB0001358	Cofactors and Vitamins	homoarginine	0.095729	9085	HMDB0000670	Amino Acid
2-hydroxy-3-methylvalerate	0,3231939392035972	164623	HMDB0000317	Amino Acid	2-ketocaprylate	0.0950341	67600	HMDB0013211	Amino Acid
(14 or 15)-methylpalmitate (a17:0 or i17:0)	0,32309263989258397	8181.18	HMDB0061859	Lipid	O-sulfo-L-tyrosine	0.0949643	514186	HMDB0155722	Xenobiotics
3-ethylcatechol sulfate (1)	0,3227986598089705	NA	NA	Xenobiotics	N1-methylinosine	0.0937767	650095	HMDB0002721	Nucleotide
sphingomyelin (d18:2/23:0, d18:1/23:1, d17:1/24:1)*	0.322465	134757653	HMDB0240634,HMDB0011696,HMDB0240614	Lipid	1-arachidonoyl-GPE (20:4n6)*	0.0921364	42607465	HMDB0011517	Lipid
nonadecanoate (19:0)	0,32216627452749885	12591	HMDB0000772	Lipid	1-methyl-4-imidazoleacetate	0.0919451	75810	HMDB0002820	Amino Acid
6-hydroxyindole sulfate	0,3215010045179032	122198196	HMDB0000682	Xenobiotics	5-methylthioadenosine (MTA)	0.0909553	439176	HMDB0001173	Amino Acid
glutamate	0,32111267714970204	33032	HMDB0000148	Amino Acid	N-acetyl-beta-alanine	0.089558	76406	HMDB0061880	Nucleotide
pentadecanoate (15:0)	0,3202451277861746	13849	HMDB0000826	Lipid	linoleoylcarnitine (C18:2)*	0.0888628	6450015	HMDB0006469	Lipid
5-methyluridine (ribothymidine)	0,3190817324110206	445408	HMDB0000884	Nucleotide	3-amino-2-piperidone	0.0888191	5200225	HMDB0000323	Amino Acid
behenoyl dihydrosphingomyelin (d18:0/22:0)*	0,3190446463582149	44260132	HMDB0012091	Lipid	2,3-dihydroxyisovalerate	0.0884455	677	HMDB0012141	Xenobiotics
orotate	0,31881645495007105	967	HMDB0000226	Nucleotide	N6-acetyllysine	0.0878638	92832	HMDB0000206	Amino Acid
1-stearoyl-2-linoleoyl-GPC (18:0/18:2)*	0,31867974578338415	6441487	HMDB0008039	Lipid	7-alpha-hydroxy-3-oxo-4-cholestenoate (7-Hoca)	0.0877869	3081085	HMDB0012458	Lipid
3-hydroxydodecanedioate*	0,3186577532994012	16663321	HMDB0000413	Lipid	beta-hydroxyisovaleroylcarnitine	0.0869619	NA	NA	Amino Acid
1-methyl-5-imidazoleacetate	0,3185421420031926	6451814	HMDB0004988	Amino Acid	cortolone glucuronide (1)	0.0725413	NA	NA	Lipid
10-nonadecenoate (19:1n9)	0,3184605397204655	5312513	HMDB0013622	Lipid	arabonate/xylonate	0.0708381	122046	HMDB0000539	Carbohydrate
phenylacetylglutamine	0,31839437157639505	92258	HMDB0006344	Peptide	taurocholate	0.0689255	6675.47	HMDB0000036	Lipid
10-heptadecenoate (17:1n7)	0,3182732742402703	5312435	HMDB0060038	Lipid
dodecanedioate (C12-DC)	0,3182174474490409	12736	HMDB0000623	Lipid
1-lignoceroyl-GPC (24:0)	0,31772761069329997	24779481	HMDB0010405	Lipid
xanthine	0,31716720447852637	1188	HMDB0000292	Nucleotide
4-ethylcatechol sulfate	0,31713710572015025	NA	NA	Xenobiotics
sphinganine-1-phosphate	0,3170580804810488	520	HMDB0001383	Lipid
2-hydroxybehenate	0,31687976977968213	193484	HMDB0061660	Lipid
alpha-hydroxyisovalerate	0,31673665753781916	99823	HMDB0000407	Amino Acid
tridecenedioate (C13:1-DC)*	0,3163695208936139	NA	NA	Lipid
indoleacetate	0.316111	802	HMDB0000197	Amino Acid
eicosenoate (20:1)	0,31587294526636484	5282768,5282769,94159	HMDB0002231,HMDB0062436	Lipid
gamma-glutamylglutamate	0,31580098761480385	92865	HMDB0011737	Peptide
sphingosine	0,31574752009466117	5280335	HMDB0000252	Lipid
3-hydroxymyristate	0,3120044948106894	16064	HMDB0061656	Lipid
homostachydrine*	0.31198	441447	HMDB0033433	Xenobiotics
N-acetylputrescine	0,31187905664159415	122356	HMDB0002064	Amino Acid
1-linolenoyl-GPC (18:3)*	0,3118414521288468	NA	HMDB0010388	Lipid
4-oxo-retinoic acid	0,3118245658640967	6437063	HMDB0006285	Cofactors and Vitamins
behenoylcarnitine (C22)*	0,3118089033892404	71464577	HMDB0062468	Lipid
2,3-dihydroxyisovalerate	0,31071664541145366	677	HMDB0012141	Xenobiotics
1-palmitoyl-2-oleoyl-GPC (16:0/18:1)	0,31052710649272436	6436017	HMDB0007972	Lipid
xanthurenate	0,31040124499874217	5699	HMDB0000881	Amino Acid
fumarate	0,3100077011132361	444972	HMDB0000134	Energy
glucuronide of piperine metabolite C17H21NO3 (3)*	0,30985359299480913	NA	NA	Xenobiotics
sphingomyelin (d18:2/14:0, d18:1/14:1)*	0,3096663702315054	NA	HMDB0240637,HMDB0240612	Lipid
3-methoxycatechol sulfate (2)	0.309596	NA	NA	Xenobiotics
caffeine	0,3091016630677409	2519	HMDB0001847	Xenobiotics
myristate (14:0)	0,3087169612457367	11005	HMDB0000806	Lipid
phosphoethanolamine	0,3084227180070482	1015	HMDB0000224	Lipid
3-bromo-5-chloro-2,6-dihydroxybenzoic acid*	0.308344	134581543	NA	Xenobiotics
S-allylcysteine	0,30799223719346547	98280	HMDB0034323	Xenobiotics
glucose	0,3074959894201062	5793	HMDB0000122	Carbohydrate
pantothenate	0,3072307478617009	6613	HMDB0000210	Cofactors and Vitamins
lactate	0,3071579887608436	612	HMDB0000190	Carbohydrate
2-hydroxybutyrate/2-hydroxyisobutyrate	0,30707357242897115	440864	HMDB0000729,HMDB00008	Amino Acid
glucuronide of piperine metabolite C17H21NO3 (5)*	0,3069555730354712	NA	NA	Xenobiotics
3-hydroxyoctanoylcarnitine (2)	0,30642545631419893	NA	NA	Lipid
methylsuccinate	0,30545472718832567	10349	HMDB0001844	Amino Acid
5,6-dihydrothymine	0,3053466178004002	93556	HMDB0000079	Nucleotide
3-aminoisobutyrate	0,30515915475704336	64956	HMDB0002166	Nucleotide
succinylcarnitine (C4-DC)	0,30439331578647166	71464481	HMDB0061717	Energy
catechol sulfate	0,30401763879804594	3083879	HMDB0059724	Xenobiotics
isobutyrylcarnitine (C4)	0,3038509126534012	168379	HMDB0000736	Amino Acid
hippurate	0,3036178528695085	464	HMDB0000714	Xenobiotics
octadecanedioylcarnitine (C18-DC)*	0,3022723115119724	NA	NA	Lipid
erucate (22:1n9)	0,3015716826874425	8216.53	HMDB0002068	Lipid
hydantoin-5-propionate	0,3001543747678351	782	HMDB0001212	Amino Acid
1-palmitoyl-2-arachidonoyl-GPC (16:0/20:4n6)	0,29999801274386473	10747814	HMDB0007982	Lipid
glucuronide of piperine metabolite C17H21NO3 (4)*	0,2997951408388473	NA	NA	Xenobiotics
1-(1-enyl-palmitoyl)-2-oleoyl-GPE (P-16:0/18:1)*	0,2990710771876505	52925128	HMDB0011342	Lipid
1-stearoyl-2-oleoyl-GPE (18:0/18:1)	0,2982586796200763	9546742	HMDB0008993	Lipid
tyramine O-sulfate	0,29776619062510107	153005	HMDB0006409	Amino Acid
methylsuccinoylcarnitine	0,29760241921324615	NA	NA	Amino Acid
oleate/vaccenate (18:1)	0,29728995383513146	5282761,637517,5281127,445639	HMDB0003231,HMDB0000573,HMDB0240219,HMDB0000207	Lipid
linoleate (18:2n6)	0,2972401266628953	5280450	HMDB0006270,HMDB0000673	Lipid
3-hydroxyhippurate	0,29712812122748583	450268	HMDB0006116	Xenobiotics
linolenate [alpha or gamma	0,2970801047240536	5.28093e+06	HMDB0003073,HMDB0001388	Lipid
glycerol	0,2969948130609547	753	HMDB0000131	Lipid
3-amino-2-piperidone	0.296579	5200225	HMDB0000323	Amino Acid
(16 or 17)-methylstearate (a19:0 or i19:0)	0,29600930064965475	3083779	HMDB0037397	Lipid
N1-methyladenosine	0,2949954201068763	27476	HMDB0003331	Nucleotide
1-(1-enyl-stearoyl)-2-linoleoyl-GPE (P-18:0/18:2)*	0,29478158499855667	NA	HMDB0011376	Lipid
sphingomyelin (d18:1/17:0, d17:1/18:0, d19:1/16:0)	0,2933876609868088	46891763	HMDB0240620,HMDB0240609,HMDB0240622	Lipid
pimeloylcarnitine/3-methyladipoylcarnitine (C7-DC)	0,29271943317697885	NA	NA	Lipid
sphingomyelin (d18:1/19:0, d19:1/18:0)*	0,2925861182019282	NA	NA	Lipid
ceramide (d18:1/14:0, d16:1/16:0)*	0,29199497238798566	NA	HMDB0240681,HMDB0011773	Lipid
2-palmitoyl-GPC (16:0)*	0,29134379647505376	15061532	HMDB0240262	Lipid
4-guanidinobutanoate	0,2912653689218618	500	HMDB0003464	Amino Acid
2-hydroxysebacate	0,29094140649194505	128458	HMDB0000424	Lipid
ethylmalonate	0,2891774433621023	11756	HMDB0000622	Amino Acid
5-hydroxyindole sulfate	0,28912648277698993	NA	NA	Amino Acid
tetradecanedioate (C14-DC)	0,2881322641420928	13185	HMDB0000872	Lipid
palmitoyl dihydrosphingomyelin (d18:0/16:0)*	0,2879338650105061	9939965	HMDB0010168	Lipid
glycine conjugate of C10H14O2 (1)*	0,28783873656277276	NA	NA	Partially Characterized Molecules
4-hydroxyglutamate	0,2875974451590947	439902	HMDB0002273	Amino Acid
2-hydroxy-4-(methylthio)butanoic acid	0,28744199208878757	11427	HMDB0037115	Amino Acid
picolinate	0,2874070147756234	1018	HMDB0002243	Amino Acid
3beta-hydroxy-5-cholestenoate	0,2873196654039416	165511	HMDB0012453	Lipid
metabolonic lactone sulfate	0,2864646459048381	NA	NA	Partially Characterized Molecules
5-hydroxylysine	0,28569025604020565	3032849	HMDB0000450	Amino Acid
ascorbic acid 3-sulfate*	0,2856574481748265	11425365	NA	Cofactors and Vitamins
arachidate (20:0)	0,2846230336516735	10467	HMDB0002212	Lipid
glutarylcarnitine (C5-DC)	0,2844246454963188	71317118	HMDB0013130	Amino Acid
3-indoxyl sulfate	0,2841288628126054	10258	HMDB0000682	Amino Acid
docosahexaenoylcarnitine (C22:6)*	0.283645	NA	NA	Lipid
perfluorooctanoate (PFOA)	0,28174350650174407	9554	HMDB0059587	Xenobiotics
prolylglycine	0,28134235046793477	6426709	HMDB0011178	Peptide
sphingomyelin (d18:2/16:0, d18:1/16:1)*	0,28084990313308317	NA	HMDB0240638,HMDB0240613	Lipid
sphingomyelin (d18:1/24:1, d18:2/24:0)*	0,28054870221710326	44260126	HMDB0012107	Lipid
4-acetylcatechol sulfate (1)	0,27763997421118447	NA	NA	Xenobiotics
cys-gly, oxidized	0,27763371136240034	333293	NA	Amino Acid
11beta-hydroxyetiocholanolone glucuronide*	0,27747971430500645	NA	NA	Lipid
formiminoglutamate	0,27703703789740847	439233	HMDB0000854	Amino Acid
5alpha-androstan-3alpha,17beta-diol monosulfate (2)	0,27692536928603645	121596225	NA	Lipid
1-stearoyl-2-docosahexaenoyl-GPC (18:0/22:6)	0,27688139793226096	24778876	HMDB0008057	Lipid
4-methylguaiacol sulfate	0,27656046920990324	NA	NA	Xenobiotics
cholesterol sulfate	0,27651595912432564	65076	HMDB0000653	Lipid
sarcosine	0,2756104897838737	1088	HMDB0000271	Amino Acid
tryptophan	0,27378332947625167	6305	HMDB0000929	Amino Acid
1-oleoyl-GPE (18:1)	0,2736557639680729	9547071	HMDB0011506	Lipid
N2-acetyl,N6,N6-dimethyllysine	0,2728610093119172	NA	NA	Amino Acid
dihomo-linoleate (20:2n6)	0,27272637823270834	6439848	HMDB0005060	Lipid
3-carboxy-4-methyl-5-propyl-2-furanpropanoate (CMPF)	0,27231428115523343	123979	HMDB0061112	Lipid
1-linoleoyl-GPC (18:2)	0,2710634960689443	11988421	HMDB0010386	Lipid
5-oxoproline	0,2710164232787426	439686	HMDB0000267	Amino Acid
2-hydroxyoctanoate	0,2705399766041603	94180,6995013,5312860	HMDB0002264	Lipid
5alpha-androstan-3beta,17beta-diol disulfate	0,2703566467674255	90186325	HMDB0000493	Lipid
3-methylxanthine	0,2699730020611456	70639	HMDB0001886	Xenobiotics
caprylate (8:0)	0,2697488520829823	379	HMDB0000482	Lipid
2-hydroxydecanoate	0,26864398865385697	21488	HMDB0094656	Lipid
sphingomyelin (d17:1/14:0, d16:1/15:0)*	0,26861842538049036	NA	NA	Lipid
N6-methyllysine	0.266881	164795	HMDB0002038	Amino Acid
palmitoyl-linoleoyl-glycerol (16:0/18:2) [2]*	0,26647292439445514	131801744	HMDB0007103	Lipid
guanidinoacetate	0,2662447521236568	763	HMDB0000128	Amino Acid
citrate	0,26458369488644845	311	HMDB0000094	Energy
palmitoyl sphingomyelin (d18:1/16:0)	0,26383938604661356	9939941	HMDB0010169	Lipid
4-vinylcatechol sulfate	0,26360452367524057	NA	NA	Xenobiotics
1-myristoyl-2-arachidonoyl-GPC (14:0/20:4)*	0,2630009864362072	24778634	HMDB0007883	Lipid
glycosyl-N-stearoyl-sphingosine (d18:1/18:0)	0,26292050648386645	NA	NA	Lipid
hexadecanedioate (C16-DC)	0.262645	10459	HMDB0000672	Lipid
nicotinamide	0,26199973061767623	936	HMDB0001406	Cofactors and Vitamins
oleoyl-linoleoyl-glycerol (18:1/18:2) [2]	0,26151083640404327	71433693	HMDB0007219	Lipid
1H-indole-7-acetic acid	0,26105882576216166	18356439	NA	Xenobiotics
2-pyrrolidinone	0.26074	12025	HMDB0002039	Amino Acid
quinolinate	0,26062980164244676	1066	HMDB0000232	Cofactors and Vitamins
N-delta-acetylornithine	0,2598329414807216	9920500	HMDB0003357	Amino Acid
cis-3,4-methyleneheptanoylglycine	0,2598162131346147	NA	NA	Lipid
indoleacetoylcarnitine*	0,2593619243695527	NA	NA	Amino Acid
1-linoleoyl-GPE (18:2)*	0,2590500966129984	52925130	HMDB0011507	Lipid
10-undecenoate (11:1n1)	0,2570842146380225	14891	HMDB0033724	Lipid
phenylacetylglutamate	0,25682847953218707	11579826	HMDB0059772	Peptide
1-palmitoyl-2-docosahexaenoyl-GPC (16:0/22:6)	0,2567636564768112	6441886	HMDB0007991	Lipid
1,2-dipalmitoyl-GPC (16:0/16:0)	0,2564816029227174	452110	HMDB0000564	Lipid
isovalerylglycine	0,2547261522264749	546304	HMDB0000678	Amino Acid
glutamine conjugate of C7H12O2*	0,25434997921504765	NA	NA	Partially Characterized Molecules
sulfate of piperine metabolite C18H21NO3 (3)*	0,2538249430804969	NA	NA	Xenobiotics
3-methyl-2-oxobutyrate	0,2534086987649896	49	HMDB0000019	Amino Acid
aspartate	0,25339960002227485	5960	HMDB0000191	Amino Acid
glycosyl-N-behenoyl-sphingadienine (d18:2/22:0)*	0,25330966401810057	NA	NA	Lipid
isovalerylcarnitine (C5)	0,2532211695852326	169235	HMDB0000688	Amino Acid
gamma-tocopherol/beta-tocopherol	0,25284766151830596	NA	HMDB0006335,HMDB0001492	Cofactors and Vitamins
caprate (10:0)	0,25199900214347615	2969	HMDB0000511	Lipid
perfluorooctanesulfonate (PFOS)	0.250919	74483	HMDB0059586	Xenobiotics
lactosyl-N-behenoyl-sphingosine (d18:1/22:0)*	0,2495464701000634	44260143	HMDB0011594	Lipid
indole-3-carboxylate	0,24853189711355955	69867	HMDB0003320	Amino Acid
1-palmitoyl-GPG (16:0)*	0,24800507338063796	3300276	HMDB0240601	Lipid
pyruvate	0,24735482977580567	1060	HMDB0000243	Carbohydrate
sulfate of piperine metabolite C18H21NO3 (1)*	0,24682996226933207	NA	NA	Xenobiotics
phytanate	0,24640356749422426	26840	HMDB0000801	Xenobiotics
sulfate of piperine metabolite C16H19NO3 (3)*	0,24610034617184076	NA	NA	Xenobiotics
N-acetylglucosamine/N-acetylgalactosamine	0,2441384492678928	439175	HMDB0000212,HMDB0000215	Carbohydrate
tetradecadienoate (14:2)*	0,24390809508919792	5312409	HMDB0000560	Lipid
4-methoxyphenol sulfate	0,24264869912156428	NA	NA	Amino Acid
laurate (12:0)	0,24263557305579236	3893	HMDB0000638	Lipid
5alpha-androstan-3beta,17beta-diol monosulfate (2)	0,24227668640288863	NA	NA	Lipid
valylglycine	0,24198582923523437	136487	HMDB0029127	Peptide
2,6-dihydroxybenzoic acid	0,24035012124714028	9338	HMDB0013676	Xenobiotics
fructosyllysine	0,23997529877114837	9839580	HMDB0034879	Amino Acid
3-methoxytyrosine	0,23994029873792524	9307	HMDB0001434	Amino Acid
bilirubin (E,Z or Z,E)*	0,23980591543465557	5799469	HMDB0000488	Cofactors and Vitamins
palmitoleate (16:1n7)	0,23869354616097802	445638	HMDB0003229	Lipid
dodecadienoate (12:2)*	0,2385244597450813	25480	NA	Lipid
alpha-tocopherol	0,2384873789001583	86472	HMDB0001893	Cofactors and Vitamins
N-acetyl-isoputreanine	0,2373931008171331	131802901	NA	Amino Acid
N-acetylthreonine	0,23693528991227347	152204	HMDB0062557	Amino Acid
pyridoxate	0,23685115231704298	6723	HMDB0000017	Cofactors and Vitamins
4-vinylphenol sulfate	0,2351793223455269	6426766	HMDB0062775	Xenobiotics
3-methoxycatechol sulfate (1)	0,2349990260425418	129892430	NA	Xenobiotics
tetradecadienedioate (C14:2-DC)*	0,23499015924844194	86018718	NA	Lipid
stearoyl sphingomyelin (d18:1/18:0)	0,2346833435963656	6453725	HMDB0001348	Lipid
bilirubin degradation product, C16H18N2O5 (3)**	0,23418340093855897	NA	NA	Partially Characterized Molecules
hexadecadienoate (16:2n6)	0,23307752043424662	13932172	HMDB0000477	Lipid
decadienedioic acid (C10:2-DC)**	0,23223932630647345	17789717	NA	Lipid
biliverdin	0,2320622120770541	5280353	HMDB0001008	Cofactors and Vitamins
mannitol/sorbitol	0,2313333915957366	5780.63	HMDB0000247,HMDB0000765	Carbohydrate
phenol sulfate	0,2300543821143531	74426	HMDB0060015	Amino Acid
sphingomyelin (d18:2/21:0, d16:2/23:0)*	0,23000757858188994	NA	HMDB0240676	Lipid
palmitoyl-sphingosine-phosphoethanolamine (d18:1/16:0)	0,22917338340685495	NA	NA	Lipid
branched-chain, straight-chain, or cyclopropyl 12:1 fatty acid*	0,22879248982613898	NA	NA	Partially Characterized Molecules
1-(1-enyl-palmitoyl)-2-arachidonoyl-GPC (P-16:0/20:4)*	0,2281137990633567	NA	HMDB0011220	Lipid
(2 or 3)-decenoate (10:1n7 or n8)	0,22805686636587888	NA	NA	Lipid
phenylacetylcarnitine	0,22795118894842892	101724840	NA	Peptide
homocitrulline	0,2273794281441698	65072	HMDB0000679	Amino Acid
maleate	0,22594806556269043	444266	HMDB0000176	Lipid
gamma-glutamylglycine	0.225572	100099	HMDB0011667	Peptide
3,7-dimethylurate	0,22521855433311436	83126	HMDB0001982	Xenobiotics
N1-methylinosine	0,2240409663967996	650095	HMDB0002721	Nucleotide
octadecanedioate (C18-DC)	0,22381915033146577	70095	HMDB0000782	Lipid
2-acetamidophenol sulfate	0,22099231782986115	181671	NA	Xenobiotics
gamma-glutamyl-alpha-lysine	0,22007883236598938	65254	NA	Peptide
1-stearoyl-2-linoleoyl-GPE (18:0/18:2)*	0,21992757601516985	9546749	HMDB0008994	Lipid
glycosyl-N-tricosanoyl-sphingadienine (d18:2/23:0)*	0,21992320582616146	NA	NA	Lipid
palmitoleoyl-linoleoyl-glycerol (16:1/18:2) [1]*	0,21987789216705153	9543699	HMDB0007132	Lipid
dihydrocaffeate sulfate (2)	0,21955708187945444	NA	NA	Xenobiotics
4-hydroxycoumarin	0,21857241865015586	54682930	NA	Xenobiotics
4-hydroxyhippurate	0,21757287744977458	151012	HMDB0013678	Xenobiotics
sphingomyelin (d18:1/18:1, d18:2/18:0)	0,21699592707196244	6443882	HMDB0012101	Lipid
hydroquinone sulfate	0,2169570246742446	161220	HMDB0240263	Xenobiotics
o-cresol sulfate	0,2164026824535683	11615528	HMDB0011635	Xenobiotics
cis-4-decenoate (10:1n6)*	0,21528923303176717	5282726	HMDB0004980	Lipid
S-methylcysteine sulfoxide	0,21501684298624113	82142	HMDB0029432	Amino Acid
stachydrine	0,21479555565967529	115244	HMDB0004827	Xenobiotics
ascorbic acid 2-sulfate	0,2147053190791824	54676864	HMDB0060649	Cofactors and Vitamins
methionine sulfoxide	0,21414675239262135	158980	HMDB0002005	Amino Acid
p-cresol sulfate	0,21401460121062818	4615423	HMDB0011635	Xenobiotics
5-dodecenoate (12:1n7)	0,21356754560027918	5312378	HMDB0000529	Lipid
1-palmitoyl-2-palmitoleoyl-GPC (16:0/16:1)*	0,21242126772433748	6443788	HMDB0007969	Lipid
hexadecenedioate (C16:1-DC)*	0,21241231998271268	NA	NA	Lipid
N2,N5-diacetylornithine	0,21239138622919382	65977	HMDB0240345	Amino Acid
2-hydroxyarachidate*	0,21211278028192818	5225199	NA	Lipid
myristoleate (14:1n5)	0,21116474770095525	5281119	HMDB0002000	Lipid
choline phosphate	0,21097200415380468	1014	HMDB0001565	Lipid
isoursodeoxycholate	0,2102891571598154	127601	HMDB0000686	Lipid
glycoursodeoxycholate	0,21014942235092463	12310288	HMDB0000708	Lipid
2-hydroxyhippurate (salicylurate)	0,2076170652402064	10253	HMDB0000840	Xenobiotics
vanillic acid glycine	0,20681243793685206	3083688	HMDB0060026	Xenobiotics
6-oxopiperidine-2-carboxylate	0,20626436132783726	3014237	HMDB0061705	Amino Acid
androstenediol (3beta,17beta) disulfate (1)	0.206055	87120982	HMDB0240313	Lipid
sulfate of piperine metabolite C16H19NO3 (2)*	0,20526158714429543	NA	NA	Xenobiotics
isoleucylglycine	0,20363758021102935	342532	HMDB0028907	Peptide
1-palmitoyl-2-linoleoyl-GPC (16:0/18:2)	0,20314176004790982	5287971	HMDB0007973	Lipid
4-hydroxychlorothalonil	0,20258785299792953	34217	HMDB0240624	Xenobiotics
eugenol sulfate	0,20236866062818062	180632	HMDB0135245	Xenobiotics
1-(1-enyl-palmitoyl)-2-linoleoyl-GPE (P-16:0/18:2)*	0,20169989821998374	52925127	HMDB0011343	Lipid
glycochenodeoxycholate	0,20125368161856713	12544	HMDB0000637	Lipid
1-palmitoyl-GPE (16:0)	0,19865192999453726	9547069	HMDB0011503	Lipid
glutarate (C5-DC)	0,1982407143041433	743.442	HMDB0000661	Lipid
p-cresol glucuronide*	0,19807637029658087	154035	HMDB0011686	Amino Acid
1-palmitoyl-2-dihomo-linolenoyl-GPC (16:0/20:3n3 or 6)*	0,19783280014164706	NA	NA	Lipid
cholate	0,19687751949632842	221493	HMDB0000619	Lipid
4-chlorobenzoic acid	0,19610191107089547	6318	NA	Xenobiotics
N-methylhydroxyproline**	0,19570900421184462	9860390	NA	Amino Acid
mannose	0,19429716020380094	82308,439680,185698,18950	HMDB0000169	Carbohydrate
deoxycholate	0,19334668219447926	222528	HMDB0000626	Lipid
1-cerotoyl-GPC (26:0)*	0,19283678510750787	NA	HMDB0029205	Lipid
bilirubin (Z,Z)	0,1917260823215932	5280352	HMDB0000054	Cofactors and Vitamins
deoxycholic acid glucuronide	0,19160620690167385	NA	NA	Lipid
5alpha-androstan-3beta,17alpha-diol disulfate	0.191264	56639109	HMDB0094682	Lipid
sphingomyelin (d18:2/23:1)*	0,1904204228464161	NA	HMDB0240668	Lipid
1-palmitoleoyl-2-linolenoyl-GPC (16:1/18:3)*	0.1892	52922452	HMDB0008008	Lipid
5alpha-androstan-3alpha,17beta-diol monosulfate (1)	0,18906919516012066	1.21596e+08	NA	Lipid
2-aminooctanoate	0,18733537085693797	69522	HMDB0000991	Lipid
2-ketocaprylate	0,1864965050947834	67600	HMDB0013211	Amino Acid
4-methylcatechol sulfate	0,18624175883129737	54104170	HMDB0240459	Xenobiotics
ursodeoxycholate	0,18383020522626864	31401	HMDB0000946	Lipid
1-stearoyl-2-docosahexaenoyl-GPE (18:0/22:6)*	0,1828464924980289	9546798	HMDB0009012	Lipid
4-allylphenol sulfate	0,18278352499963696	66633409	NA	Xenobiotics
cis-3,4-methyleneheptanoate	0,18277499547674986	NA	NA	Lipid
cinnamoylglycine	0,18205555926134334	709625	HMDB0011621	Xenobiotics
4-ethylphenylsulfate	0,18190832265728277	20822574	HMDB0062551	Xenobiotics
3-indoleglyoxylic acid	0,17956485874556768	73863	NA	Xenobiotics
2-methoxyhydroquinone sulfate (1)	0,17865601302087608	NA	NA	Xenobiotics
3-hydroxyhexanoylcarnitine (1)	0,17811418973140333	NA	NA	Lipid
glycerophosphorylcholine (GPC)	0,17680602583252686	71920	HMDB0000086	Lipid
N-palmitoyl-sphingadienine (d18:2/16:0)*	0,17582614397420876	NA	HMDB0240686	Lipid
2-hydroxylaurate	0,17332231083734845	97783	NA	Lipid
1-palmitoyl-2-oleoyl-GPE (16:0/18:1)	0,1720759021072964	5283496	HMDB0008927	Lipid
4-allylcatechol sulfate	0,17115936260278833	NA	NA	Xenobiotics
arginine	0,1702686038262515	6322	HMDB0000517	Amino Acid
dibutyl sulfosuccinate	0,16978309236162137	423891	NA	Xenobiotics
3-(3-hydroxyphenyl)propionate	0,1696584169408708	91	HMDB0000375	Xenobiotics
glycine	0,1692230982647588	750	HMDB0000123	Amino Acid
N4-acetylcytidine	0,1691628249072022	107461	HMDB0005923	Nucleotide
3-methylhistidine	0,16866141399899512	64969	HMDB0000479	Amino Acid
gamma-glutamylglutamine	0,16864892715551447	150914	HMDB0011738	Peptide
hydroxy-CMPF*	0,16716324952573883	NA	NA	Lipid
1-palmitoyl-2-arachidonoyl-GPE (16:0/20:4)*	0,1666431111676549	9546800	HMDB0008937	Lipid
1-myristoyl-2-palmitoyl-GPC (14:0/16:0)	0,16544498079014508	129657	HMDB0007869	Lipid
2-aminophenol sulfate	0,16480337859729982	181670	HMDB0061116	Xenobiotics
anthranilate	0,16414575780737023	227	HMDB0001123	Amino Acid
glycocholate	0,16408698488970552	10140	HMDB0000138	Lipid
trans-4-hydroxyproline	0,16305654607669356	5810	HMDB0000725	Amino Acid
sphingomyelin (d18:2/24:1, d18:1/24:2)*	0,1629516248296099	85336023	HMDB0240636,HMDB0240615	Lipid
13-HODE + 9-HODE	0,16274054723186523	5312830,5282945,1424,5282947,5282944	HMDB0004670,HMDB0004667	Lipid
octadecenedioate (C18:1-DC)	0,16268664268793548	9543674	NA	Lipid
asparagine	0,16160526570964787	6267	HMDB0000168	Amino Acid
gamma-carboxyglutamate	0.161131	40772	HMDB0041900	Amino Acid
ethyl beta-glucopyranoside	0,16071120601423866	121667	HMDB0029968	Xenobiotics
9-hydroxystearate	0,15961350693821413	9570127	HMDB0061661	Lipid
undecanedioate (C11-DC)	0,1575634545467102	15816	HMDB0000888	Lipid
methylmalonate (MMA)	0,15709770326912234	487	HMDB0000202	Lipid
glycoursodeoxycholic acid sulfate (1)	0,15504612014398994	NA	NA	Lipid
1-(1-enyl-palmitoyl)-2-palmitoyl-GPC (P-16:0/16:0)*	0,15433221451333223	11146967	HMDB0011206	Lipid
1-palmitoyl-2-oleoyl-GPI (16:0/18:1)*	0,1540313919056352	71296232	HMDB0009783	Lipid
gamma-glutamylhistidine	0.153397	7017195	HMDB0029151	Peptide
epiandrosterone sulfate	0,1531588534366492	9929317	HMDB0062657	Lipid
carboxyethyl-GABA	0,15307995964176505	2572	HMDB0002201	Amino Acid
9,10-DiHOME	0,15190910501105567	9966640	HMDB0004704	Lipid
N-formylanthranilic acid	0,1497248585370054	101399	HMDB0004089	Amino Acid
3-methylglutaconate	0,14875188669248127	1551553	HMDB0000522	Amino Acid
lactosyl-N-nervonoyl-sphingosine (d18:1/24:1)*	0,14793758302730517	NA	HMDB0004872	Lipid
3-formylindole	0,14753187375182386	10256	HMDB0029737	Xenobiotics
hexadecasphingosine (d16:1)*	0,14711714070888027	14767871	NA	Lipid
histidine	0,14578468297532426	6274	HMDB0000177	Amino Acid
branched-chain, straight-chain, or cyclopropyl 10:1 fatty acid (1)*	0.142488	NA	NA	Partially Characterized Molecules
3-ureidopropionate	0,14184543316159579	111	HMDB0000026	Nucleotide
etiocholanolone glucuronide	0,1407950346536297	270605	HMDB0004484	Lipid
glycosyl ceramide (d18:2/24:1, d18:1/24:2)*	0,13941969948102312	NA	NA	Lipid
3,5-dichloro-2,6-dihydroxybenzoic acid	0,13888481242420284	24721632	NA	Xenobiotics
theobromine	0,13881539211247845	5429	HMDB0002825	Xenobiotics
imidazole propionate	0,13809619406871484	70630	HMDB0002271	Amino Acid
S-methylcysteine	0,13704690303187697	24417,7058174,88180	HMDB0002108	Amino Acid
thymol sulfate	0,13559045133008724	12456386	HMDB0062720	Xenobiotics
trimethylamine N-oxide	0,13505732653745378	1145	HMDB0000925	Lipid
1-oleoyl-2-arachidonoyl-GPE (18:1/20:4)*	0,13373823151370923	348281223	HMDB0009069	Lipid
glycochenodeoxycholate 3-sulfate	0,13199497211033984	21116917,21125002,11954205	HMDB0002409,HMDB0002496,HMDB0002497	Lipid
hydroxypalmitoyl sphingomyelin (d18:1/16:0(OH))**	0,13077210108966847	NA	NA	Lipid
2R,3R-dihydroxybutyrate	0,12950236757023195	13120901	HMDB0000498	Lipid
1-oleoyl-2-docosahexaenoyl-GPC (18:1/22:6)*	0,1277019053527563	24778955	HMDB0008123	Lipid
N2-acetyl,N6-methyllysine	0,12722312335279723	NA	NA	Amino Acid
glycolithocholate	0.126275	115245	HMDB0000698	Lipid
taurodeoxycholate	0,12543536072201286	2733768	HMDB0000896	Lipid
3-hydroxybutyrate (BHBA)	0,12458496600042003	94318,441,92135	HMDB0000442,HMDB0000357,HMDB0000011	Lipid
piperine	0,1236326463539475	638024	HMDB0029377	Xenobiotics
6-bromotryptophan	0,12259053384560313	9856996	NA	Amino Acid
androstenediol (3beta,17beta) monosulfate (1)	0,11739429536575047	1.29671e+08	HMDB0240429	Lipid
taurochenodeoxycholate	0,11733870654602041	387316	HMDB0000951	Lipid
1-linoleoyl-2-linolenoyl-GPC (18:2/18:3)*	0,11522422031090573	52922731	HMDB0008141	Lipid
benzoate	0,11446008100376126	243	HMDB0001870	Xenobiotics
2-naphthol sulfate	0,11292687971661015	74428	NA	Xenobiotics
cortisone	0,1125960619021186	222786	HMDB0002802	Lipid
androstenediol (3beta,17beta) monosulfate (2)	0,10974000627742192	NA	HMDB0240429,HMDB0186954	Lipid
androstenediol (3alpha, 17alpha) monosulfate (3)	0,10862832668264684	NA	NA	Lipid
octadecadienedioate (C18:2-DC)*	0,10811149122136798	NA	NA	Lipid
androstenediol (3beta,17beta) disulfate (2)	0,10488119571863448	87120982	HMDB0240313	Lipid
pyrraline	0,10456908301594282	14274616	HMDB0033143	Xenobiotics
pregnenetriol disulfate*	0,10357777627481657	NA	NA	Lipid
pregnenetriol sulfate*	0,10284608493278186	129671303	NA	Lipid
glycolithocholate sulfate*	0,10250377548069692	72222	HMDB0002639	Lipid
17alpha-hydroxypregnanolone glucuronide	0,10160182801347334	NA	NA	Lipid
1-stearoyl-2-oleoyl-GPI (18:0/18:1)*	0,10142166743469379	NA	HMDB0240667	Lipid
imidazole lactate	0,10093101697496512	793	HMDB0002320	Amino Acid
androsterone glucuronide	0.0982417	114833	HMDB0002829	Lipid
caproate (6:0)	0.0937172	8892	HMDB0000535	Lipid
gamma-CEHC	0.0936345	133098	HMDB0001931	Cofactors and Vitamins
1,5-anhydroglucitol (1,5-AG)	0.0927105	64960	HMDB0002712	Carbohydrate
threonate	0.088892	151153	HMDB0062620,HMDB0000943	Cofactors and Vitamins
lithocholate sulfate (1)	0.088499	451489	NA	Lipid
1-stearoyl-2-linoleoyl-GPI (18:0/18:2)	0.0876875	NA	HMDB0009809	Lipid
3b-hydroxy-5-cholenoic acid	0.0855356	92997	HMDB0000308	Lipid
deoxycholic acid 12-sulfate*	0.0852309	NA	NA	Lipid
adipoylcarnitine (C6-DC)	0.0851727	71296139	HMDB0061677	Lipid
N-acetyl-1-methylhistidine*	0.0823372	53859791	HMDB0240340	Amino Acid
homoarginine	0.0820548	9085	HMDB0000670	Amino Acid
taurocholate	0.0797444	6675.47	HMDB0000036	Lipid
1,2-dilinoleoyl-GPC (18:2/18:2)	0.0768485	5288075	HMDB0008138	Lipid
N-acetylglycine	0.0722473	10972	HMDB0000532	Amino Acid

## Sheet: Supplementary Table 5
Table S5: Paired t-test results for metabolite levels from baseline vs. 6-year follow-up.
Metabolite name	T statistic	P	Mean difference	Std. mean difference	FDR
glutamine	11406	3.388807332074192 x 10-29	0.074	0.262	2.6186238475118758 x 10-28
tryptophan	-10837	1.3459495278907092 x 10-26	-0.064	-0.248	9.339241622098798 x 10-26
beta-alanine	4027	5.863328416688187 x 10-5	0.053	0.092	1.0492271903547283 x 10-4
glutamate	3739	1.9020253090121507 x 10-4	0.07	0.086	3.257877103597638 x 10-4
glycine	10626	1.1602967651888268 x 10-25	0.085	0.244	7.5143028602704975 x 10-25
histidine	-2353	0.018740024691186262	-0.011	-0.054	0.02523409265347853
leucine	2638	0.008398226084335745	0.013	0.06	0.01199746583476535
cholesterol	7699	2.192088066966979 x 10-14	0.059	0.177	7.566598403743887 x 10-14
phenylalanine	1622	0.10487635442630462	0.007	0.037	0.12712285385006622
glutarate (C5-DC)	2.62	0.008858105354637465	0.059	0.06	0.01254898258573641
aspartate	5752	1.023769670411267 x 10-8	0.098	0.132	2.6270316070930626 x 10-8
spermidine	3545	4.024650821434041 x 10-4	0.059	0.081	6.626543725363554 x 10-4
asparagine	-0.294	0.7689487127477889	-0.002	-0.007	0.7934523894817851
creatinine	6612	4.90286727105144 x 10-11	0.025	0.152	1.43087971859012 x 10-10
lactate	-10632	1.0934461022371835 x 10-25	-0.115	-0.244	7.149455283858507 x 10-25
alpha-ketoglutarate	6481	1.1600641618852219 x 10-10	0.096	0.149	3.314469033957777 x 10-10
3-hydroxy-3-methylglutarate	10243	5.255580004023072 x 10-24	0.105	0.235	3.107647306726686 x 10-23
4-hydroxyphenylacetate	4081	4.672886589040087 x 10-5	0.085	0.094	8.518935336587827 x 10-5
3-hydroxybutyrate (BHBA)	-0.021	0.9830540427494052	-0.001	0	0.9845018395723056
caffeine	5136	3.0863295468228107 x 10-7	0.246	0.118	6.880997022424627 x 10-7
nicotinamide	7911	4.297358988728279 x 10-15	0.192	0.181	1.6144774101299614 x 10-14
phytanate	-5693	1.4423615305840999 x 10-8	-0.126	-0.131	3.6059038264602496 x 10-8
dihydroorotate	-8.5	3.768480594872958 x 10-17	-0.212	-0.195	1.5916564003190132 x 10-16
uridine	3652	2.6758361100445564 x 10-4	0.026	0.084	4.5038825614611346 x 10-4
homovanillate (HVA)	1029	0.30355962073649534	0.014	0.024	0.34289126594820074
linoleate (18:2n6)	-2782	0.005451570297533671	-0.053	-0.064	0.00800662592294362
allantoin	-2.9	0.003774765225317724	-0.022	-0.066	0.005704089673813449
deoxycholate	2408	0.016118343725667776	0.049	0.055	0.02205326706932412
arachidate (20:0)	-2.84	0.00456106140830582	-0.032	-0.065	0.006786699688507565
margarate (17:0)	3193	0.001430320781076844	0.048	0.073	0.002246231249728069
isoleucine	-0.025	0.9800804885343042	0	-0.001	0.982971581420836
alanine	9129	1.715719121912779 x 10-19	0.077	0.209	8.216119738737251 x 10-19
threonine	-2111	0.03491466179081575	-0.018	-0.048	0.04583391895319443
tyrosine	3726	2.0051594465645762 x 10-4	0.04	0.085	3.417314345022335 x 10-4
lysine	4281	1.9504726048441998 x 10-5	0.022	0.098	3.747021137395998 x 10-5
methionine	2375	0.01764689800685998	0.023	0.054	0.023904164630806343
malate	4428	1.0029383165092396 x 10-5	0.039	0.102	1.976805957177632 x 10-5
palmitate (16:0)	0.426	0.6702853386867818	0.006	0.01	0.708855412608105
nonadecanoate (19:0)	-0.075	0.9400650685393399	-0.001	-0.002	0.9470285134914831
stearate (18:0)	-1299	0.19423594816039563	-0.015	-0.03	0.22445118061786548
pentadecanoate (15:0)	5078	4.177480394461156 x 10-7	0.085	0.116	9.19316073862002 x 10-7
myristate (14:0)	5585	2.6709627210491283 x 10-8	0.115	0.128	6.440619327352508 x 10-8
kynurenate	4971	7.254768057848412 x 10-7	0.059	0.114	1.5811673972233717 x 10-6
5,6-dihydrothymine	5398	7.567423521737887 x 10-8	0.058	0.124	1.7683326442549015 x 10-7
5-methylthioadenosine (MTA)	9092	2.3883405800388035 x 10-19	0.078	0.208	1.1357144016967736 x 10-18
pipecolate	-1657	0.09764710862211043	-0.038	-0.038	0.11899647645705214
ornithine	-3.95	8.097090130342472 x 10-5	-0.039	-0.091	1.4376034696169401 x 10-4
5-oxoproline	-5624	2.1365766563153394 x 10-8	-0.045	-0.129	5.2074269759657015 x 10-8
methylmalonate (MMA)	1751	0.080117216090676	0.026	0.04	0.0994155236161673
N6,N6,N6-trimethyllysine	1614	0.10664558224064723	0.021	0.037	0.1290373592947333
orotate	6863	9.092785835556184 x 10-12	0.072	0.157	2.7603099857938415 x 10-11
pantothenate	3683	2.3706281255386183 x 10-4	0.052	0.084	4.020017768993168 x 10-4
picolinate	0.339	0.7343869992859772	0.005	0.008	0.7624170374266633
salicylate	7994	2.237998199313831 x 10-15	0.332	0.183	8.796755927938757 x 10-15
sarcosine	30019	2.2029009426585204 x 10-162	0.407	0.688	2.496621068346323 x 10-160
erucate (22:1n9)	2194	0.028345310329445813	0.047	0.05	0.0374996323424575
4-acetamidobutanoate	7961	2.9159473602614972 x 10-15	0.09	0.183	1.1266160255555786 x 10-14
alpha-tocopherol	9504	5.855836641466207 x 10-21	0.157	0.218	3.086797609455054 x 10-20
citrate	15239	1.4632637697766737 x 10-49	0.081	0.349	3.316731211493794 x 10-48
3-aminoisobutyrate	9.43	1.1529162298352232 x 10-20	0.113	0.216	5.939265426423877 x 10-20
vanillylmandelate (VMA)	12422	4.026928778748736 x 10-34	0.113	0.285	3.8032105132626954 x 10-33
glycerate	-9361	2.15282151462218 x 10-20	-0.094	-0.215	1.100690699205325 x 10-19
N-acetylalanine	14024	1.3733325832472331 x 10-42	0.073	0.322	2.0752581257958188 x 10-41
N-acetylleucine	14363	1.716508757494141 x 10-44	0.153	0.329	2.9180648877400396 x 10-43
N-acetylmethionine	9878	1.7915537401844624 x 10-22	0.096	0.226	1.0068235895251525 x 10-21
N-acetylvaline	15325	4.496045755089484 x 10-50	0.106	0.351	1.0542452115382238 x 10-48
phosphoethanolamine	14484	3.54082257069962 x 10-45	0.378	0.332	6.507457697502005 x 10-44
urate	6127	1.0850491680292907 x 10-9	0.035	0.14	2.916337684821809 x 10-9
ursodeoxycholate	1696	0.08996883988707441	0.059	0.039	0.1104310670094054
arginine	7451	1.394939120404857 x 10-13	0.061	0.171	4.604653407161664 x 10-13
caprate (10:0)	1.77	0.07691225561230484	0.029	0.041	0.09614031951538106
fumarate	-2713	0.00672686894092657	-0.031	-0.062	0.009753242814136604
laurate (12:0)	1384	0.16663300208048548	0.027	0.032	0.19469148009403803
serine	-1775	0.07611981252219714	-0.012	-0.041	0.09550087179906654
valine	2.05	0.040459035741221686	0.013	0.047	0.052907969815443746
urea	8022	1.7952203665559914 x 10-15	0.082	0.184	7.180881466223966 x 10-15
cortisol	-7.74	1.596983799950432 x 10-14	-0.114	-0.177	5.6559842914911125 x 10-14
N-stearoyl-sphinganine (d18:0/18:0)*	7489	1.0548091223963145 x 10-13	0.159	0.172	3.498879040143872 x 10-13
cortisone	-2333	0.019752761711669207	-0.023	-0.053	0.026545213367460595
retinol (Vitamin A)	4666	3.2873157254460713 x 10-6	0.055	0.107	6.815166747876002 x 10-6
proline	5703	1.3600350368641363 x 10-8	0.041	0.131	3.425273426176343 x 10-8
quinolinate	7757	1.411603537819499 x 10-14	0.118	0.178	5.0520547669329436 x 10-14
taurine	15415	1.308990883925946 x 10-50	0.3	0.353	3.1789778609630113 x 10-49
citrulline	8124	8.06260806043683 x 10-16	0.059	0.186	3.2829781323934398 x 10-15
biliverdin	3934	8.637997614079039 x 10-5	0.065	0.09	1.5217197869362036 x 10-4
gamma-glutamylglutamine	-8603	1.5921095022018712 x 10-17	-0.071	-0.197	6.895760901256512 x 10-17
gamma-glutamyltyrosine	2745	0.006106170348320235	0.032	0.063	0.008910291495402917
thyroxine	-4369	1.3183493411444234 x 10-5	-0.033	-0.1	2.5835087953262477 x 10-5
N-formylmethionine	12.66	2.528189658678163 x 10-35	0.096	0.29	2.5659238326882855 x 10-34
adenosine 3',5'-cyclic monophosphate (cAMP)	7531	7.724047597143108 x 10-14	0.069	0.173	2.587365697565179 x 10-13
betaine	8566	2.1849987950711317 x 10-17	0.079	0.196	9.344648934895405 x 10-17
xanthine	5798	7.839340779507068 x 10-9	0.067	0.133	2.0192241401760628 x 10-8
3-ureidopropionate	2699	0.007018856954925621	0.032	0.062	0.010111912562180978
anthranilate	-5411	7.059181697748687 x 10-8	-0.084	-0.124	1.6609839288820442 x 10-7
dimethylglycine	0.587	0.5570374455839682	0.005	0.013	0.5993440870207253
corticosterone	-12423	3.97351479276176 x 10-34	-0.305	-0.285	3.8032105132626954 x 10-33
2-aminoadipate	3.57	3.664025672884405 x 10-4	0.045	0.082	6.062134933239405 x 10-4
3-methoxytyrosine	2127	0.03358983047739467	0.018	0.049	0.04418004782326571
beta-hydroxyisovalerate	-1666	0.09595249276322536	-0.019	-0.038	0.11714128380429667
taurodeoxycholate	-3119	0.0018448738766365428	-0.106	-0.072	0.002857663408001934
glycerol	7214	7.811728970955931 x 10-13	0.131	0.165	2.5295122382143014 x 10-12
kynurenine	5813	7.167462806196776 x 10-9	0.053	0.133	1.8602575222190104 x 10-8
carnitine	8.7	7.0411072074901 x 10-18	0.052	0.199	3.129380981106711 x 10-17
choline	2257	0.024104258571346276	0.014	0.052	0.0321390114284617
N1-methyladenosine	14477	3.87262579078725 x 10-45	0.088	0.332	6.929961941408763 x 10-44
3-methyl-2-oxovalerate	0.409	0.6826358187988717	0.005	0.009	0.7196780725321439
3-methylhistidine	1764	0.07795786212676256	0.089	0.04	0.09709037774029038
xanthurenate	-0.842	0.3998049204168356	-0.014	-0.019	0.4420607250137369
4-guanidinobutanoate	-4245	2.2957254964128766 x 10-5	-0.091	-0.097	4.336370382113211 x 10-5
5-hydroxylysine	-1.98	0.04788077130601072	-0.019	-0.045	0.0622541577210082
cystathionine	10446	7.099873684337369 x 10-25	0.233	0.24	4.4702908382864915 x 10-24
imidazole lactate	-0.212	0.8320982001923486	-0.002	-0.005	0.8508673325275143
N-acetylglutamate	1962	0.04989163351417732	0.021	0.045	0.06462154436122015
methylsuccinate	10034	4.0113786370952896 x 10-23	0.117	0.23	2.311641926461692 x 10-22
3-phenylpropionate (hydrocinnamate)	0.219	0.8264080336980478	0.008	0.005	0.8463214802931815
hippurate	3946	8.240170797311035 x 10-5	0.1	0.09	1.459196912023829 x 10-4
ethylmalonate	5182	2.422908627238926 x 10-7	0.046	0.119	5.43755071459561 x 10-7
ribitol	6.1	1.2797157608697599 x 10-9	0.048	0.14	3.4260106983914833 x 10-9
benzoate	-0.442	0.6583907902607287	-0.006	-0.01	0.6984488882641116
glycerophosphorylcholine (GPC)	-20183	3.089722620659758 x 10-82	-0.237	-0.463	1.9100103473169414 x 10-80
sphingosine	13705	7.715124017523127 x 10-41	0.397	0.314	1.0492568663831452 x 10-39
dihomo-linoleate (20:2n6)	-4136	3.682486553581975 x 10-5	-0.073	-0.095	6.767813125502009 x 10-5
gamma-glutamylhistidine	-2722	0.006556430122288189	-0.039	-0.062	0.009526436929820446
paraxanthine	5567	2.9583647332068843 x 10-8	0.201	0.128	7.108438228200288 x 10-8
2-hydroxyhippurate (salicylurate)	10299	3.0327129697631025 x 10-24	0.435	0.236	1.8412900173561694 x 10-23
quinate	9336	2.7090058385851486 x 10-20	0.366	0.214	1.3593160326596888 x 10-19
indolelactate	3305	9.683037131415447 x 10-4	0.032	0.076	0.001538426460131426
cys-gly, oxidized	8657	1.017278640984044 x 10-17	0.137	0.198	4.491879713436039 x 10-17
gamma-glutamylleucine	-4234	2.4066464872671925 x 10-5	-0.045	-0.097	4.533295322276152 x 10-5
methionine sulfoxide	-0.459	0.6464910714871928	-0.006	-0.011	0.6868967634551423
theobromine	3394	7.039131740821462 x 10-4	0.135	0.078	0.001134267673876444
theophylline	4941	8.470152415891253 x 10-7	0.168	0.113	1.8343005231866408 x 10-6
eicosapentaenoate (EPA	4286	1.908335228192332 x 10-5	0.088	0.098	3.69705970134127 x 10-5
glycocholate	-2.37	0.0178795907362939	-0.08	-0.054	0.02414054935236432
taurochenodeoxycholate	-5354	9.655006612293969 x 10-8	-0.198	-0.123	2.2331307810747954 x 10-7
taurocholate	-2899	0.0037905579770210157	-0.107	-0.066	0.005715253712581576
1,2-dipalmitoyl-GPC (16:0/16:0)	-3273	0.0010834540345316963	-0.019	-0.075	0.0017173630384185396
1-myristoyl-2-palmitoyl-GPC (14:0/16:0)	1448	0.14780203619765409	0.026	0.033	0.174186108517166
1-palmitoyl-2-oleoyl-GPE (16:0/18:1)	8892	1.3683299528694194 x 10-18	0.166	0.204	6.286921405075711 x 10-18
stearoyl sphingomyelin (d18:1/18:0)	-5.56	3.082014145056516 x 10-8	-0.037	-0.127	7.37947048816349 x 10-8
1,5-anhydroglucitol (1,5-AG)	-4.34	1.4991968058391708 x 10-5	-0.038	-0.1	2.929465022904127 x 10-5
maleate	3147	0.0016760010632734033	0.068	0.072	0.0026099225407611765
tartronate (hydroxymalonate)	-11348	6.311580152164981 x 10-29	-0.168	-0.26	4.768749448302429 x 10-28
oxalate (ethanedioate)	-0.523	0.6009704291101037	-0.005	-0.012	0.6415382916716963
erythritol	9924	1.1522103620754052 x 10-22	0.103	0.228	6.52919205176063 x 10-22
3-hydroxymyristate	-0.014	0.98854613490452925	0	0	0.98854613490452925
3-hydroxyoctanoate	-1354	0.17596827621083894	-0.024	-0.031	0.20441172889229228
2-hydroxyoctanoate	-2606	0.009222401013653913	-0.047	-0.06	0.01303790579892861
3-hydroxydecanoate	-1601	0.10946106967951873	-0.031	-0.037	0.1319743393299162
4-methyl-2-oxopentanoate	1.93	0.0537954467286133	0.027	0.044	0.06915104683451237
phenyllactate (PLA)	1024	0.3057455551126314	0.01	0.023	0.34478769067427756
alpha-hydroxyisocaproate	-0.085	0.9323757278392502	-0.001	-0.002	0.9420735437305945
homoarginine	-1.74	0.08205148148040642	-0.019	-0.04	0.10144546801213884
homocitrulline	1833	0.06700095503543983	0.036	0.042	0.08484292257746572
cysteine s-sulfate	-22994	1.9810751244706664 x 10-103	-0.329	-0.527	1.6839138558000664 x 10-101
cholate	1967	0.04933858523960124	0.094	0.045	0.0640271716849787
indoleacetate	2711	0.0067738279398283415	0.045	0.062	0.009800431912943133
1-methylnicotinamide	1211	0.22609548589141057	0.025	0.028	0.25970427433472837
3-indoxyl sulfate	5403	7.364413951424378 x 10-8	0.084	0.124	1.7268280989546818 x 10-7
N-acetylglycine	2032	0.042316001897414975	0.031	0.047	0.05512429365946778
creatine	0.39	0.6964598738692425	0.005	0.009	0.7289449204627849
threonate	-0.89	0.37359244096662947	-0.013	-0.02	0.4157820946928118
N-(2-furoyl)glycine	9942	9.668966295621609 x 10-23	0.315	0.228	5.525123597498062 x 10-22
pyridoxate	4754	2.140491971101366 x 10-6	0.122	0.109	4.492390556632497 x 10-6
androsterone sulfate	-15423	1.1747959494448492 x 10-50	-0.247	-0.354	2.958745354157398 x 10-49
2-pyrrolidinone	5641	1.9398976529678448 x 10-8	0.073	0.129	4.779457985572951 x 10-8
3-carboxy-4-methyl-5-propyl-2-furanpropanoate (CMPF)	0.439	0.6604846880962985	0.013	0.01	0.6995787973605653
glycolithocholate	3424	6.307021396671624 x 10-4	0.093	0.079	0.0010235738782187838
3-(4-hydroxyphenyl)lactate	5598	2.4899900652505107 x 10-8	0.056	0.128	6.047118729894097 x 10-8
trans-4-hydroxyproline	-2512	0.012090844129006822	-0.04	-0.058	0.016847897556812784
hexanoylcarnitine (C6)	8272	2.439017062296596 x 10-16	0.145	0.19	1.0175040505286413 x 10-15
glycochenodeoxycholate	-1183	0.23692981566002047	-0.038	-0.027	0.27169017647354793
1-methyl-4-imidazoleacetate	7578	5.441600939857269 x 10-14	0.094	0.174	1.8318260589618528 x 10-13
N-acetylneuraminate	13012	3.835808546232653 x 10-37	0.137	0.298	4.2070158249003294 x 10-36
dodecanedioate (C12-DC)	-0.75	0.4534172084895238	-0.015	-0.017	0.49569726973131223
N-acetyltyrosine	11272	1.4161923825895202 x 10-28	0.125	0.258	1.0467508914792106 x 10-27
1,3-dimethylurate	4459	8.711940350632246 x 10-6	0.129	0.102	1.727148524323594 x 10-5
3-hydroxy-2-ethylpropionate	2807	0.005047055580264107	0.029	0.064	0.007477119378169046
trigonelline (N'-methylnicotinate)	7726	1.77838507723067 x 10-14	0.225	0.177	6.233514703695132 x 10-14
indolepropionate	3328	8.917681049329735 x 10-4	0.085	0.076	0.0014234796041183613
butyrylcarnitine (C4)	11225	2.3356633059418176 x 10-28	0.145	0.257	1.689628774511102 x 10-27
docosadienoate (22:2n6)	-4522	6.495675924952358 x 10-6	-0.074	-0.104	1.3029674421733343 x 10-5
myristoleate (14:1n5)	3354	8.123459571017166 x 10-4	0.076	0.077	0.0013028189878046398
dehydroepiandrosterone sulfate (DHEA-S)	-20574	4.425432628596026 x 10-85	-0.254	-0.472	3.0092941874452975 x 10-83
3-methylxanthine	4953	7.944758467488807 x 10-7	0.164	0.114	1.7260178140231273 x 10-6
propionylcarnitine (C3)	12995	4.716929530397344 x 10-37	0.14	0.298	5.011737626047178 x 10-36
3-hydroxylaurate	-0.598	0.5502392573345749	-0.014	-0.014	0.5929678208993834
caproate (6:0)	-14585	9.43198488244058 x 10-46	-0.212	-0.334	1.8324999200170268 x 10-44
caprylate (8:0)	-1936	0.052980725048859714	-0.027	-0.044	0.06823275195686478
10-undecenoate (11:1n1)	1829	0.06752043021429915	0.03	0.042	0.0850653084553939
phenol sulfate	5253	1.6640196876097824 x 10-7	0.123	0.12	3.771777958582173 x 10-7
pregnenediol disulfate (C21H34O8S2)*	-13.54	6.086004707326987 x 10-40	-0.2	-0.31	7.958621540350674 x 10-39
bilirubin (E,E)*	-0.872	0.38324591749535875	-0.017	-0.02	0.4244417327310162
glycocholenate sulfate*	-2634	0.008497441823960996	-0.032	-0.06	0.012088410962957066
pregnenediol sulfate (C21H34O5S)*	-14.53	1.9326718158462078 x 10-45	-0.203	-0.333	3.650602318820615 x 10-44
glycolithocholate sulfate*	1444	0.14902996340422317	0.042	0.033	0.1753293687108508
taurocholenate sulfate*	-8596	1.6973073102511634 x 10-17	-0.184	-0.197	7.304866904878424 x 10-17
andro steroid monosulfate C19H28O6S (1)*	-13499	1.0063861113334674 x 10-39	-0.23	-0.31	1.2673010290865886 x 10-38
homostachydrine*	3541	4.077142726973201 x 10-4	0.083	0.081	6.696756169907673 x 10-4
1-arachidonoyl-GPC (20:4n6)*	-13793	2.5533527158194234 x 10-41	-0.141	-0.316	3.5434282586881794 x 10-40
1-palmitoleoyl-GPC (16:1)*	-7764	1.3346482282305074 x 10-14	-0.094	-0.178	4.801908969294947 x 10-14
gamma-glutamylthreonine	-6347	2.746142107024947 x 10-10	-0.063	-0.146	7.621945439905975 x 10-10
gamma-glutamylphenylalanine	-0.285	0.775577732275272	-0.002	-0.007	0.7990800877987652
isobutyrylcarnitine (C4)	6338	2.908252046698584 x 10-10	0.1	0.145	8.039070698191209 x 10-10
pseudouridine	6736	2.1522386045175937 x 10-11	0.038	0.154	6.4189572415437 x 10-11
palmitoleate (16:1n7)	2704	0.006910125747081035	0.072	0.062	0.00997640235247368
eicosenoate (20:1)	4.67	3.2250491163640254 x 10-6	0.095	0.107	6.706524156353325 x 10-6
piperine	4248	2.259355740518891 x 10-5	0.199	0.097	4.279559619924362 x 10-5
alpha-hydroxyisovalerate	-0.27	0.7875663497133641	-0.004	-0.006	0.8102044142285744
N-acetylthreonine	17402	4.7167975241496787 x 10-63	0.464	0.399	1.7819012869009896 x 10-61
N-acetylhistidine	13461	1.621938162131292 x 10-39	0.129	0.309	2.0053053640895973 x 10-38
gamma-glutamyltryptophan	-3091	0.0020220766661255187	-0.027	-0.071	0.0031179413445926365
gamma-glutamylglycine	0.559	0.5763424640917079	0.004	0.013	0.6181591097513586
N-acetylphenylalanine	17438	2.752747569968684 x 10-63	0.174	0.4	1.1010990279874737 x 10-61
N-acetylarginine	7975	2.6048743247980785 x 10-15	0.079	0.183	1.0179968625647663 x 10-14
1-palmitoyl-GPC (16:0)	-11926	1.1375262889490774 x 10-31	-0.077	-0.273	9.916895852376571 x 10-31
N-acetyltryptophan	7997	2.1910741042172638 x 10-15	0.089	0.183	8.662385993417089 x 10-15
1-stearoyl-GPC (18:0)	-6.52	8.959750302726982 x 10-11	-0.057	-0.15	2.570730044664282 x 10-10
N-acetylisoleucine	10598	1.5473708260282294 x 10-25	0.134	0.243	9.926529827350907 x 10-25
5-dodecenoate (12:1n7)	-0.337	0.7359512840959839	-0.007	-0.008	0.7628763310751052
stearidonate (18:4n3)	7.19	9.278728893810725 x 10-13	0.156	0.165	2.976196060278912 x 10-12
10-heptadecenoate (17:1n7)	3228	0.0012658524733934577	0.073	0.074	0.0019925455599711837
10-nonadecenoate (19:1n9)	1.38	0.167806498465323	0.027	0.032	0.19572627608305254
epiandrosterone sulfate	-11.45	2.114162452375104 x 10-29	-0.198	-0.263	1.6716633344361285 x 10-28
linolenate [alpha or gamma	9156	1.3552101565332183 x 10-19	0.209	0.21	6.582449331732774 x 10-19
stachydrine	0.894	0.37150557548807717	0.012	0.02	0.41413736283916797
1-methylxanthine	3587	3.4301310456433574 x 10-4	0.116	0.082	5.716885076072262 x 10-4
7-methylxanthine	6375	2.2901783635554181 x 10-10	0.08	0.146	6.382464291875755 x 10-10
choline phosphate	12.39	5.845035748350095 x 10-34	0.207	0.284	5.371113930916304 x 10-33
3,7-dimethylurate	2509	0.012195652955947083	0.069	0.058	0.01695919020458899
1,3,7-trimethylurate	5387	8.069752515314812 x 10-8	0.194	0.124	1.8792574350733124 x 10-7
isovalerylcarnitine (C5)	-0.163	0.8701750918022726	-0.002	-0.004	0.8818465907981302
stearoylcarnitine (C18)	2862	0.004260634434766675	0.035	0.066	0.006381566994804712
1-linoleoyl-GPC (18:2)	-15127	6.6708802219660165 x 10-49	-0.15	-0.347	1.4632898551409326 x 10-47
5-acetylamino-6-amino-3-methyluracil	8225	3.574987199110783 x 10-16	0.26	0.189	1.4823117654849588 x 10-15
sphingosine 1-phosphate	3166	0.0015722267590673304	0.043	0.073	0.0024577337842891602
gamma-glutamylisoleucine*	9622	1.9731685193427785 x 10-21	0.059	0.221	1.056499679648102 x 10-20
isovalerylglycine	5547	3.320301377532497 x 10-8	0.096	0.127	7.894422855671671 x 10-8
7-methylguanine	5176	2.511574770237396 x 10-7	0.028	0.119	5.61799619658365 x 10-7
phenylacetylglutamine	10671	7.367618953355863 x 10-26	0.222	0.245	4.911745968903909 x 10-25
N4-acetylcytidine	12165	7.70805021772962 x 10-33	0.16	0.279	6.896676510600186 x 10-32
5-methyluridine (ribothymidine)	-1863	0.06266470710036699	-0.011	-0.043	0.07994746872091849
N2,N2-dimethylguanosine	6998	3.5930755728759583 x 10-12	0.068	0.16	1.1207758667686475 x 10-11
N6-carbamoylthreonyladenosine	8776	3.703936226659911 x 10-18	0.057	0.201	1.6791177560858263 x 10-17
oleoylcarnitine (C18:1)	7301	4.1931730483086724 x 10-13	0.084	0.167	1.370845035023989 x 10-12
orotidine	10341	2.0049671554422596 x 10-24	0.096	0.237	1.239434241546124 x 10-23
1-arachidonoyl-GPE (20:4n6)*	5279	1.4463937472980336 x 10-7	0.045	0.121	3.311608579672265 x 10-7
2-palmitoyl-GPC (16:0)*	-4922	9.311242144484313 x 10-7	-0.06	-0.113	1.9973642455045215 x 10-6
catechol sulfate	4617	4.145007212676531 x 10-6	0.093	0.106	8.489773809096509 x 10-6
hydroquinone sulfate	2722	0.006547049954718379	0.08	0.062	0.009526436929820446
cholesterol sulfate	-2546	0.010978114585710994	-0.022	-0.058	0.015391995707800981
tiglylcarnitine (C5:1-DC)	8118	8.398680126236445 x 10-16	0.088	0.186	3.399465765381418 x 10-15
beta-hydroxyisovaleroylcarnitine	7705	2.096597384365127 x 10-14	0.079	0.177	7.273909292695339 x 10-14
4-hydroxyhippurate	-0.94	0.34717086781424134	-0.024	-0.022	0.38828320742382255
1-oleoyl-GPE (18:1)	5717	1.2534551194675275 x 10-8	0.082	0.131	3.168585432111222 x 10-8
1-palmitoyl-GPE (16:0)	-5639	1.9649723429710966 x 10-8	-0.058	-0.129	4.823758820290056 x 10-8
3-(3-hydroxyphenyl)propionate	-1159	0.246611507417776	-0.053	-0.027	0.2823162037779253
N-acetyl-aspartyl-glutamate (NAAG)	6607	5.088149893673145 x 10-11	0.094	0.151	1.47860766140929 x 10-10
tetradecanedioate (C14-DC)	-2127	0.03354606845948106	-0.038	-0.049	0.04418004782326571
hexadecanedioate (C16-DC)	-2.22	0.026546994228232552	-0.036	-0.051	0.03518899819726732
thymol sulfate	1353	0.17615481342776954	0.081	0.031	0.20441172889229228
4-vinylphenol sulfate	0.246	0.8060109114947305	0.009	0.006	0.8279266160368833
4-ethylphenylsulfate	7599	4.664601648933877 x 10-14	0.309	0.174	1.5780741896890727 x 10-13
p-cresol sulfate	9335	2.718632065319378 x 10-20	0.263	0.214	1.3593160326596888 x 10-19
1-linoleoyl-GPE (18:2)*	-4846	1.3621949497815489 x 10-6	-0.063	-0.111	2.8856466225901968 x 10-6
gamma-glutamylglutamate	1294	0.19573876692040046	0.026	0.03	0.225597222891309
2-hydroxy-3-methylvalerate	-1745	0.08111720127547394	-0.027	-0.04	0.10047303618820086
deoxycarnitine	-4548	5.75235583873047 x 10-6	-0.051	-0.104	1.1572786894487335 x 10-5
N6-acetyllysine	4282	1.9430332912904508 x 10-5	0.028	0.098	3.747021137395998 x 10-5
octadecanedioate (C18-DC)	-3532	4.224749327638776 x 10-4	-0.062	-0.081	6.922480826010524 x 10-4
7-alpha-hydroxy-3-oxo-4-cholestenoate (7-Hoca)	3317	9.2551344008252 x 10-4	0.033	0.076	0.001473885572028369
dimethylarginine (SDMA + ADMA)	4578	5.006865773219786 x 10-6	0.144	0.105	1.0163190226237178 x 10-5
o-cresol sulfate	-0.524	0.6003994834476205	-0.017	-0.012	0.6415382916716963
taurolithocholate 3-sulfate	-3034	0.002445142528894151	-0.096	-0.07	0.0037196799097271205
succinylcarnitine (C4-DC)	6.97	4.3409729387169744 x 10-12	0.194	0.16	1.3417552719670647 x 10-11
N-acetylserine	6389	2.0971360234767874 x 10-10	0.032	0.146	5.868528789976195 x 10-10
tryptophan betaine	5233	1.8490765778102447 x 10-7	0.069	0.12	4.1773158568470644 x 10-7
cyclo(leu-pro)	13257	1.9821363863999042 x 10-38	0.069	0.304	2.3238840392274736 x 10-37
4-allylphenol sulfate	0.027	0.9787124191995009	0.001	0.001	0.982971581420836
5alpha-androstan-3alpha,17beta-diol monosulfate (2)	-3919	9.222689115136838 x 10-5	-0.073	-0.09	1.620524185605439 x 10-4
5alpha-androstan-3alpha,17beta-diol monosulfate (1)	-7.3	4.224504859993205 x 10-13	-0.141	-0.167	1.37448005014133 x 10-12
5alpha-androstan-3beta,17alpha-diol disulfate	-2881	0.0040115841114002505	-0.083	-0.066	0.006021803964132826
5alpha-androstan-3beta,17beta-diol disulfate	-8199	4.4194126622125377 x 10-16	-0.167	-0.188	1.821333703214864 x 10-15
5alpha-androstan-3beta,17beta-diol monosulfate (2)	-5922	3.755549229185496 x 10-9	-0.108	-0.136	9.860129250371188 x 10-9
5alpha-pregnan-3beta,20beta-diol monosulfate (1)	-4389	1.199718076068222 x 10-5	-0.16	-0.101	2.357827432735234 x 10-5
5alpha-pregnan-3beta,20alpha-diol disulfate	-4052	5.280947972562029 x 10-5	-0.152	-0.093	9.525317297989867 x 10-5
5alpha-pregnan-3beta,20alpha-diol monosulfate (2)	-2037	0.04179515109799561	-0.079	-0.047	0.054550293179725554
androstenediol (3beta,17beta) disulfate (1)	-10396	1.1734425150466687 x 10-24	-0.181	-0.238	7.320558809465457 x 10-24
androstenediol (3beta,17beta) disulfate (2)	-14.46	4.8635020620096715 x 10-45	-0.175	-0.332	8.479952313247632 x 10-44
androstenediol (3alpha, 17alpha) monosulfate (2)	-16085	1.1131311310028308 x 10-54	-0.236	-0.369	3.604424614675833 x 10-53
androstenediol (3alpha, 17alpha) monosulfate (3)	-13527	7.140624451408971 x 10-40	-0.193	-0.31	9.161555899920945 x 10-39
androstenediol (3beta,17beta) monosulfate (2)	-11088	9.96055128455422 x 10-28	-0.187	-0.254	7.055390493225905 x 10-27
androstenediol (3beta,17beta) monosulfate (1)	-11636	2.8060242489018924 x 10-30	-0.199	-0.267	2.2715434395872463 x 10-29
2-hydroxyglutarate	-6.09	1.3646352380459875 x 10-9	-0.276	-0.14	3.6390273014559665 x 10-9
N-methylproline	7725	1.7913971607124365 x 10-14	0.086	0.177	6.246923432227983 x 10-14
N-acetyl-beta-alanine	3945	8.284797048675024 x 10-5	0.042	0.09	1.4632888293763678 x 10-4
4-hydroxycoumarin	2.69	0.007197826822265001	0.08	0.062	0.01034782714405962
17alpha-hydroxypregnenolone 3-sulfate	-11357	5.727408568663864 x 10-29	-0.198	-0.26	4.375997558080256 x 10-28
N-acetylputrescine	7.21	8.021535590169984 x 10-13	0.064	0.165	2.585139431903123 x 10-12
palmitoyl sphingomyelin (d18:1/16:0)	2243	0.02501348817695485	0.01	0.051	0.03328605080299275
sphingomyelin (d18:1/18:1, d18:2/18:0)	-0.931	0.35222229769266855	-0.006	-0.021	0.3932859810033081
13-HODE + 9-HODE	-5968	2.851998720179592 x 10-9	-0.163	-0.137	7.546144473626936 x 10-9
indol x 10-3-carboxylate	1886	0.059401686313306994	0.022	0.043	0.07592696746813676
palmitoyl ethanolamide	-4896	1.060168950870239 x 10-6	-0.047	-0.112	2.2599212745823276 x 10-6
16a-hydroxy DHEA 3-sulfate	-7842	7.344717259566259 x 10-15	-0.161	-0.18	2.6996798575703006 x 10-14
pregnenolone sulfate	-17595	2.5539986285699015 x 10-64	-0.29	-0.403	1.0854494171422082 x 10-62
2,3-dihydroxyisovalerate	5.73	1.1642105234015637 x 10-8	0.267	0.131	2.965030546490874 x 10-8
(16 or 17)-methylstearate (a19:0 or i19:0)	-3051	0.0023158967904792407	-0.045	-0.07	0.0035388984663503003
9,10-DiHOME	-3647	2.729169095787655 x 10-4	-0.074	-0.084	4.5823086052730995 x 10-4
cinnamoylglycine	5802	7.63897640122965 x 10-9	0.197	0.133	1.9750965600137496 x 10-8
gamma-carboxyglutamate	1468	0.1424025365880758	0.032	0.034	0.16811410569425617
(14 or 15)-methylpalmitate (a17:0 or i17:0)	1702	0.08895417828935798	0.03	0.039	0.10938307637751071
1-(1-enyl-palmitoyl)-GPE (P-16:0)*	1424	0.154499005652634	0.026	0.033	0.1814496094020572
1-(1-enyl-stearoyl)-GPE (P-18:0)*	0.768	0.4427570039272113	0.013	0.018	0.4848224841715035
glycoursodeoxycholate	0.467	0.6407983372997116	0.017	0.011	0.681913723574028
S-methylcysteine	1.48	0.13891764824049274	0.026	0.034	0.16485864014578544
3-hydroxyhippurate	1.68	0.09302736703157433	0.073	0.039	0.11377447766451536
16-hydroxypalmitate	-1.04	0.29868850731480856	-0.012	-0.024	0.33795039097183
N-oleoyltaurine	9842	2.5070806656696337 x 10-22	0.167	0.226	1.3973892234879926 x 10-21
4-oxo-retinoic acid	-1537	0.12451922291850476	-0.021	-0.035	0.14881031912932027
eicosanedioate (C20-DC)	-0.676	0.4993631411604871	-0.011	-0.015	0.5424391948708166
docosadioate (C22-DC)	-4253	2.2152092618114937 x 10-5	-0.095	-0.098	4.2194462129742734 x 10-05
carboxyethyl-GABA	1602	0.10928370489826457	0.044	0.037	0.1319743393299162
isoleucylglycine	-0.224	0.8230711764617089	-0.003	-0.005	0.8441755656017527
trimethylamine N-oxide	4156	3.385032173521454 x 10-5	0.053	0.095	6.23799966936203 x 10-5
N1-Methyl-2-pyridon x 10-5-carboxamide	5511	4.050642351404409 x 10-8	0.103	0.126	9.597340762909402 x 10-8
hydantoin-5-propionate	4056	5.196371672051264 x 10-5	0.075	0.093	9.397693449454413 x 10-5
valylglycine	2504	0.012365911486222294	0.047	0.057	0.017160856756390123
4-hydroxyglutamate	11668	1.970506114012947 x 10-30	0.156	0.268	1.6143905512395228 x 10-29
prolylglycine	4614	4.221326899589924 x 10-6	0.093	0.106	8.62012700216561 x 10-6
imidazole propionate	2522	0.011746138496812449	0.02	0.058	0.016401179009922925
retinal	4058	5.158330868986438 x 10-5	0.053	0.093	9.353773309095407 x 10-5
indoleacetylglutamine	7929	3.743944954555016 x 10-15	0.147	0.182	1.4222807648588888 x 10-14
phosphate	1923	0.05459400339445239	0.011	0.044	0.07004513643061816
2-aminobutyrate	2756	0.005898943007683896	0.028	0.063	0.00862641128005387
S-adenosylhomocysteine (SAH)	7747	1.5189974620107766 x 10-14	0.085	0.178	5.407949079410095 x 10-14
undecanedioate (C11-DC)	-2386	0.017150721083015793	-0.035	-0.055	0.023279262868437837
1-stearoyl-GPE (18:0)	1853	0.0640309859048972	0.019	0.042	0.08138517834641139
erythronate*	6921	6.123638402883836 x 10-12	0.04	0.159	1.8841964316565648 x 10-11
1-palmitoyl-2-linoleoyl-GPC (16:0/18:2)	-7922	3.945515487222121 x 10-15	-0.031	-0.182	1.490528072950579 x 10-14
1-stearoyl-2-oleoyl-GPE (18:0/18:1)	12647	2.9436328116914713 x 10-35	0.229	0.29	2.9436328116914715 x 10-34
1-palmitoyl-2-linoleoyl-GPE (16:0/18:2)	-4.47	8.294889106280647 x 10-6	-0.075	-0.102	1.6541127836571376 x 10-5
1-stearoyl-2-arachidonoyl-GPC (18:0/20:4)	11817	3.797660494884483 x 10-31	0.06	0.271	3.22801142065181 x 10-30
sphingomyelin (d18:2/16:0, d18:1/16:1)*	0.782	0.43437308558224974	0.004	0.018	0.47795096795457903
sphingomyelin (d18:1/14:0, d16:1/16:0)*	6983	3.973246891620623 x 10-12	0.041	0.16	1.2337022311881386 x 10-11
2-hydroxydecanoate	2.58	0.009944746714923089	0.042	0.059	0.014029933124787761
glycohyocholate	-3873	1.1123375779056617 x 10-4	-0.095	-0.089	1.9345001354881074 x 10-4
6-oxopiperidin x 10-2-carboxylate	4891	1.0889862677490157 x 10-6	0.063	0.112	2.3140958189666584 x 10-6
S-allylcysteine	6317	3.3173317927821755 x 10-10	0.103	0.145	9.095909754402739 x 10-10
N-delta-acetylornithine	1841	0.06583313438627876	0.026	0.042	0.08351964810199546
N-acetyl-1-methylhistidine*	4076	4.7742495498961114 x 10-5	0.123	0.093	8.680453727083839 x 10-5
acisoga	6832	1.1230353927000854 x 10-11	0.1	0.157	3.3790445444073365 x 10-11
2-aminophenol sulfate	0.182	0.8556481826767302	0.007	0.004	0.8697171363530292
2-aminooctanoate	-6282	4.129797906715708 x 10-10	-0.111	-0.144	1.1258944624211884 x 10-9
indolin-2-one	5.94	3.3741047159810476 x 10-9	0.108	0.136	8.892989173903536 x 10-9
S-methylcysteine sulfoxide	2882	0.003999085890105771	0.11	0.066	0.006016323905468858
2-piperidinone	7673	2.6620454315025198 x 10-14	0.122	0.176	9.09643665036037 x 10-14
N-acetylcarnosine	3249	0.0011781130215021448	0.028	0.074	0.001863062452608043
formiminoglutamate	1625	0.10441341147003994	0.031	0.037	0.12701452558072837
3b-hydroxy-5-cholenoic acid	1805	0.07122995445795384	0.026	0.041	0.08953118120408246
N-formylanthranilic acid	-1581	0.11404640575394034	-0.021	-0.036	0.13701688323794955
N2,N5-diacetylornithine	2797	0.005217844320732775	0.044	0.064	0.0076966033364388
2-aminoheptanoate	0.559	0.5762006250752949	0.026	0.013	0.6181591097513586
guanidinoacetate	2489	0.012909854708243929	0.024	0.057	0.017879228516508902
bilirubin (Z,Z)	5102	3.6991544096543904 x 10-7	0.084	0.117	8.220343132565312 x 10-7
gamma-glutamylvaline	-1623	0.10481137971196412	-0.021	-0.037	0.12712285385006622
3-methyl-2-oxobutyrate	4201	2.774434178062298 x 10-5	0.061	0.096	5.1830089040724247 x 10-5
glutarylcarnitine (C5-DC)	3084	0.002072869045009086	0.043	0.071	0.003189029300013979
palmitoylcarnitine (C16)	-1686	0.09192197251461627	-0.016	-0.039	0.11262511947736767
gamma-glutamylmethionine	-6885	7.811963776777678 x 10-12	-0.312	-0.158	2.3928537694634326 x 10-11
gamma-CEHC	-2445	0.014595104271273604	-0.051	-0.056	0.020009417146100907
N-palmitoyl-sphingosine (d18:1/16:0)	9.45	9.619579573926673 x 10-21	0.079	0.217	4.993369549824532 x 10-20
methionine sulfone	11017	2.0851800852714068 x 10-27	0.121	0.253	1.4617757298809862 x 10-26
2-methylbutyrylcarnitine (C5)	-0.391	0.6957434617977696	-0.005	-0.009	0.7289449204627849
O-sulfo-L-tyrosine	4459	8.696259983443475 x 10-6	0.032	0.102	1.727148524323594 x 10-5
1-linolenoyl-GPC (18:3)*	1892	0.058622202949995435	0.034	0.043	0.07507174765724463
1-palmitoyl-GPG (16:0)*	-1149	0.25055213521690545	-0.016	-0.026	0.28634529739074904
guaiacol sulfate	7787	1.1220304144170192 x 10-14	0.169	0.179	4.0584078819338994 x 10-14
21-hydroxypregnenolone disulfate	-14021	1.4186758130788389 x 10-42	-0.18	-0.321	2.0971729410730662 x 10-41
mannitol/sorbitol	4.49	7.537555776395577 x 10-6	0.151	0.103	1.5075111552791154 x 10-5
methyl glucopyranoside (alpha + beta)	-1402	0.16111370322977261	-0.037	-0.032	0.18856681273019857
4-methylcatechol sulfate	5026	5.478935715407929 x 10-7	0.158	0.115	1.1979666516004475 x 10-6
3-methyl catechol sulfate (1)	3588	3.4223370243243194 x 10-4	0.117	0.082	5.716885076072262 x 10-4
aconitate [cis or trans]	-0.412	0.680216933043462	-0.003	-0.009	0.7182414820955809
linoleoylcarnitine (C18:2)*	-11245	1.9041647769848797 x 10-28	-0.137	-0.258	1.3922925251072237 x 10-27
glutamine_degradant*	6665	3.449075896337044 x 10-11	0.074	0.153	1.0109360385815473 x 10-10
fructosyllysine	7799	1.0238496439498553 x 10-14	0.062	0.179	3.72308961436311 x 10-14
N-acetylglucosamine/N-acetylgalactosamine	2398	0.016565414425365948	0.028	0.055	0.022619441384033826
3-methylglutarylcarnitine (2)	3786	1.5808999164880225 x 10-4	0.065	0.087	2.721549223321153 x 10-4
oleoyl-linoleoyl-glycerol (18:1/18:2) [2]	2827	0.004742210389307882	0.052	0.065	0.0070408363858719646
gulonate*	7832	7.919242075026391 x 10-15	0.1	0.18	2.8952067801171754 x 10-14
sulfate*	-3763	1.7322502351693262 x 10-4	-0.02	-0.086	2.9745711108968226 x 10-4
citraconate/glutaconate	7933	3.623812064145247 x 10-15	0.215	0.182	1.3843776424824539 x 10-14
etiocholanolone glucuronide	-10057	3.234783028840612 x 10-23	-0.161	-0.231	1.8800448372748855 x 10-22
9-hydroxystearate	2087	0.03705291240398851	0.043	0.048	0.048547168467653536
11-ketoetiocholanolone glucuronide	4089	4.514743676371559 x 10-5	0.061	0.094	8.252757257883494 x 10-5
sphingomyelin (d18:1/24:1, d18:2/24:0)*	8621	1.3716468132865417 x 10-17	0.058	0.198	5.978973288684925 x 10-17
sphingomyelin (d18:2/14:0, d18:1/14:1)*	12196	5.4123337980321345 x 10-33	0.118	0.28	4.907182643549135 x 10-32
17alpha-hydroxypregnanolone glucuronide	-4308	1.7324230617271453 x 10-5	-0.099	-0.099	3.375494790757762 x 10-5
bilirubin (E,Z or Z,E)*	-0.39	0.6967855857364855	-0.005	-0.009	0.7289449204627849
N6-succinyladenosine	8929	9.900836559470668 x 10-19	0.085	0.205	4.64315093823452 x 10-18
glucose	4187	2.958737092848514 x 10-5	0.019	0.096	5.497107167040955 x 10-5
mannose	3068	0.002183713500404891	0.026	0.07	0.0033519755762422706
N-acetyltaurine	14028	1.3014176653262904 x 10-42	0.187	0.322	2.0112818464133578 x 10-41
arabonate/xylonate	3058	0.0022611012564053745	0.037	0.07	0.0034629478701703933
1-oleoyl-GPC (18:1)	0.164	0.8696259698160652	0.001	0.004	0.8818465907981302
N1-methylinosine	4281	1.95065512152674 x 10-5	0.146	0.098	3.747021137395998 x 10-5
dopamine 3-O-sulfate	3675	2.44078019941546 x 10-4	0.071	0.084	4.1286829243843603 x 10-4
tyramine O-sulfate	-0.605	0.5454059949895886	-0.016	-0.014	0.5886921850681274
4-methylguaiacol sulfate	3238	0.0012247963520141227	0.102	0.074	0.0019323933164027923
phenylacetylcarnitine	10756	3.116996045852771 x 10-26	0.288	0.247	2.119557311179884 x 10-25
pyrraline	0.713	0.4758620252811616	0.018	0.016	0.5193999633887478
methyl-4-hydroxybenzoate sulfate	-11.84	2.9659197332287565 x 10-31	-0.667	-0.271	2.552943567842474 x 10-30
N-acetylcitrulline	6878	8.218960997905839 x 10-12	0.13	0.158	2.5062302594511075 x 10-11
4-hydroxychlorothalonil	18064	1.9284788870517323 x 10-67	0.312	0.414	9.366897451394128 x 10-66
3-hydroxypyridine sulfate	11.79	5.128027995959492 x 10-31	0.366	0.27	4.305011157101796 x 10-30
4-methoxyphenol sulfate	5085	4.034558515788234 x 10-7	0.124	0.117	8.907466853038958 x 10-7
sphingomyelin (d18:1/20:0, d16:1/22:0)*	1769	0.07709227674980623	0.009	0.041	0.09618852878874906
sphingomyelin (d18:1/20:1, d18:2/20:0)*	-7.14	1.3210179540807316 x 10-12	-0.044	-0.164	4.197627143807932 x 10-12
behenoyl sphingomyelin (d18:1/22:0)*	3.51	4.580909568756414 x 10-4	0.024	0.08	7.452197384579813 x 10-4
sphingomyelin (d18:1/22:1, d18:2/22:0, d16:1/24:1)*	-4.79	1.792887531911019 x 10-6	-0.04	-0.11	3.786222117079171 x 10-6
2-acetamidophenol sulfate	1014	0.3108538804328786	0.034	0.023	0.3499679448582077
6-hydroxyindole sulfate	6405	1.8892511144440975 x 10-10	0.113	0.147	5.330667044904508 x 10-10
eugenol sulfate	-1286	0.19869912435170511	-0.058	-0.029	0.22862166592074362
3-methoxycatechol sulfate (2)	2484	0.013074000071412982	0.059	0.057	0.01803310354677653
N-acetylkynurenine (2)	4292	1.861207277523298 x 10-5	0.071	0.098	3.616059853473836 x 10-5
3-methoxycatechol sulfate (1)	3147	0.001677259044577403	0.152	0.072	0.0026099225407611765
C-glycosyltryptophan	14249	7.563973118107601 x 10-44	0.093	0.327	1.2246432667412305 x 10-42
p-cresol glucuronide*	10525	3.2261303570325883 x 10-25	0.382	0.241	2.05025106802071 x 10-24
arabitol/xylitol	8017	1.870861306496077 x 10-15	0.076	0.184	7.439682388405452 x 10-15
pyruvate	16192	2.4400515204455304 x 10-55	0.276	0.371	8.296175169514803 x 10-54
1-lignoceroyl-GPC (24:0)	9.45	9.582814165087393 x 10-21	0.114	0.217	4.993369549824532 x 10-20
glycosyl-N-stearoyl-sphingosine (d18:1/18:0)	-0.641	0.5216394459414262	-0.008	-0.015	0.5639345361528932
2-hydroxybutyrate/2-hydroxyisobutyrate	-0.707	0.47961233951719673	-0.01	-0.016	0.5226544725507912
oleate/vaccenate (18:1)	6686	2.998446007599248 x 10-11	0.131	0.153	8.865415314070024 x 10-11
sphingomyelin (d17:1/16:0, d18:1/15:0, d16:1/17:0)*	8906	1.204350569704886 x 10-18	0.055	0.204	5.571145492512398 x 10-18
palmitoyl dihydrosphingomyelin (d18:0/16:0)*	3802	1.4791344222164622 x 10-4	0.023	0.087	2.5658454262938627 x 10-4
sphingomyelin (d18:2/23:0, d18:1/23:1, d17:1/24:1)*	7.62	3.968513930776676 x 10-14	0.063	0.175	1.34929473646407 x 10-13
tricosanoyl sphingomyelin (d18:1/23:0)*	4196	2.8384534792958925 x 10-5	0.033	0.096	5.288077714852621 x 10-5
sphingomyelin (d18:2/24:1, d18:1/24:2)*	0.769	0.44200102370540884	0.005	0.018	0.4847753163220613
1-stearoyl-2-oleoyl-GPC (18:0/18:1)	15558	1.8236083522893374 x 10-51	0.133	0.357	4.769437229064421 x 10-50
1-stearoyl-2-linoleoyl-GPE (18:0/18:2)*	3968	7.508431047865264 x 10-5	0.058	0.091	1.3365793488346543 x 10-4
1-stearoyl-2-arachidonoyl-GPE (18:0/20:4)	13432	2.3096966545209622 x 10-39	0.185	0.308	2.804631651918311 x 10-38
1-stearoyl-2-arachidonoyl-GPI (18:0/20:4)	13.19	4.4826907363693485 x 10-38	0.115	0.302	5.166491018188402 x 10-37
1-palmitoyl-2-linoleoyl-GPI (16:0/18:2)	-11287	1.2128505094902645 x 10-28	-0.14	-0.259	9.063058752234944 x 10-28
1-stearoyl-2-linoleoyl-GPC (18:0/18:2)*	0.396	0.6919459871368442	0.002	0.009	0.7272384408857094
1-palmitoyl-2-dihomo-linolenoyl-GPC (16:0/20:3n3 or 6)*	2552	0.010797732328200006	0.016	0.059	0.01517036773383472
1-palmitoyl-2-oleoyl-GPC (16:0/18:1)	11201	3.035101576466502 x 10-28	0.063	0.257	2.172493759997075 x 10-27
1-palmitoyl-2-arachidonoyl-GPC (16:0/20:4n6)	4159	3.336616089391296 x 10-5	0.022	0.095	6.16548625213609 x 10-5
1-palmitoyl-2-arachidonoyl-GPE (16:0/20:4)*	7173	1.049868299599378 x 10-12	0.108	0.164	3.351692224073132 x 10-12
1-palmitoyl-2-docosahexaenoyl-GPE (16:0/22:6)*	3511	4.563616301571696 x 10-4	0.064	0.081	7.441868309517395 x 10-4
1-stearoyl-2-docosahexaenoyl-GPE (18:0/22:6)*	5064	4.500486225437933 x 10-7	0.083	0.116	9.872034300960626 x 10-7
1-stearoyl-2-linoleoyl-GPI (18:0/18:2)	-4159	3.332972568380293 x 10-5	-0.049	-0.095	6.16548625213609 x 10-5
1-palmitoyl-2-palmitoleoyl-GPC (16:0/16:1)*	2278	0.02282462185569271	0.033	0.052	0.030492618589137606
gamma-tocopherol/beta-tocopherol	-1521	0.12854526690948812	-0.029	-0.035	0.1530836803825778
1-(1-enyl-stearoyl)-2-arachidonoyl-GPE (P-18:0/20:4)*	11487	1.4187883020164884 x 10-29	0.149	0.263	1.1350306416131907 x 10-28
1-(1-enyl-palmitoyl)-2-oleoyl-GPE (P-16:0/18:1)*	8476	4.586608374521751 x 10-17	0.115	0.194	1.9252430214041916 x 10-16
1-(1-enyl-palmitoyl)-2-oleoyl-GPC (P-16:0/18:1)*	8747	4.7310876268187044 x 10-18	0.058	0.201	2.1305560173753107 x 10-17
sphingomyelin (d18:1/21:0, d17:1/22:0, d16:1/23:0)*	7348	2.9657384557732004 x 10-13	0.07	0.168	9.742522463409547 x 10-13
2'-deoxyuridine	-2635	0.008479893343512637	-0.041	-0.06	0.012088410962957066
1,2-dilinoleoyl-GPC (18:2/18:2)	-5089	3.950696771946094 x 10-7	-0.055	-0.117	8.750729006264964 x 10-7
N-palmitoyl-sphinganine (d18:0/16:0)	7886	5.212581064858595 x 10-15	0.101	0.181	1.947557760496618 x 10-14
sphinganin x 10-1-phosphate	5273	1.4909678365039304 x 10-7	0.091	0.121	3.4022084859821227 x 10-7
1-palmitoyl-2-docosahexaenoyl-GPC (16:0/22:6)	4036	5.645308527114585 x 10-5	0.03	0.093	1.0128785747857302 x 10-4
1-stearoyl-2-docosahexaenoyl-GPC (18:0/22:6)	9355	2.2817390048683 x 10-20	0.097	0.214	1.1578974054555553 x 10-19
1-(1-enyl-stearoyl)-2-oleoyl-GPE (P-18:0/18:1)	14158	2.4587946674167045 x 10-43	0.175	0.325	3.888326450798509 x 10-42
sphingomyelin (d18:1/17:0, d17:1/18:0, d19:1/16:0)	8176	5.300256137097919 x 10-16	0.054	0.187	2.1711892609798708 x 10-15
1-palmitoyl-2-stearoyl-GPC (16:0/18:0)	2845	0.004491609784031828	0.02	0.065	0.006698014590222901
palmitoyl-linoleoyl-glycerol (16:0/18:2) [2]*	-6144	9.769162667601574 x 10-10	-0.131	-0.141	2.636123259511536 x 10-9
1-palmitoyl-2-oleoyl-GPI (16:0/18:1)*	0.881	0.3783827948794205	0.016	0.02	0.4204253276438006
1-(1-enyl-palmitoyl)-2-arachidonoyl-GPE (P-16:0/20:4)*	8701	6.997873673685193 x 10-18	0.111	0.2	3.129380981106711 x 10-17
1-(1-enyl-palmitoyl)-2-linoleoyl-GPE (P-16:0/18:2)*	-6325	3.143814363492715 x 10-10	-0.092	-0.145	8.655035494635814 x 10-10
1-(1-enyl-palmitoyl)-2-linoleoyl-GPC (P-16:0/18:2)*	-14286	4.706945893328579 x 10-44	-0.11	-0.328	7.806641969423008 x 10-43
1-oleoyl-2-linoleoyl-GPE (18:1/18:2)*	2669	0.007676705476093095	0.041	0.061	0.010989809944722748
1-(1-enyl-palmitoyl)-2-arachidonoyl-GPC (P-16:0/20:4)*	0.788	0.43076461033693536	0.006	0.018	0.47515897529622997
1-oleoyl-2-docosahexaenoyl-GPC (18:1/22:6)*	6425	1.6618280759610203 x 10-10	0.057	0.147	4.708512881889558 x 10-10
1-linoleoyl-2-arachidonoyl-GPC (18:2/20:4n6)*	7874	5.729046188933724 x 10-15	0.071	0.181	2.1288259062704548 x 10-14
1-(1-enyl-palmitoyl)-2-palmitoleoyl-GPC (P-16:0/16:1)*	-1.59	0.11198433591911514	-0.011	-0.036	0.13477760783185538
1-(1-enyl-palmitoyl)-2-palmitoyl-GPC (P-16:0/16:0)*	-9584	2.801030589332451 x 10-21	-0.057	-0.22	1.4880475005828645 x 10-20
1-stearoyl-2-oleoyl-GPI (18:0/18:1)*	5984	2.5988568143307363 x 10-9	0.101	0.137	6.9032134130660184 x 10-9
1-(1-enyl-stearoyl)-2-linoleoyl-GPE (P-18:0/18:2)*	-0.673	0.5007950549532383	-0.008	-0.015	0.5431270133464147
5-hydroxyindole sulfate	4578	5.002188824017182 x 10-6	0.084	0.105	1.0163190226237178 x 10-5
2-hydroxylaurate	14753	1.014212778101901 x 10-46	0.122	0.338	2.0898929973008866 x 10-45
phenylacetylglutamate	8918	1.0848360477730678 x 10-18	0.186	0.204	5.052661044422508 x 10-18
4-hydroxyphenylacetoylcarnitine	4217	2.5865153046468243 x 10-5	0.082	0.097	4.8586475335907197 x 10-5
glycochenodeoxycholate 3-sulfate	-2926	0.0034743964073741425	-0.073	-0.067	0.005261892109163512
glycodeoxycholate 3-sulfate	-1.77	0.07682500802227979	-0.052	-0.041	0.09614031951538106
glycochenodeoxycholate glucuronide (1)	-3669	2.5049636598857496 x 10-4	-0.087	-0.084	4.226737689137245 x 10-4
adipoylcarnitine (C6-DC)	3134	0.0017506495911439354	0.058	0.072	0.002717903474835333
glycosyl-N-palmitoyl-sphingosine (d18:1/16:0)	-0.187	0.8518924263819374	-0.002	-0.004	0.8671958831432895
methylsuccinoylcarnitine	5892	4.499869523565548 x 10-9	0.094	0.135	1.1768889523171434 x 10-8
1-linoleoyl-2-linolenoyl-GPC (18:2/18:3)*	7061	2.309965915963595 x 10-12	0.14	0.162	7.305938710954626 x 10-12
1-palmitoleoyl-2-linolenoyl-GPC (16:1/18:3)*	9159	1.3149439799004327 x 10-19	0.162	0.21	6.432819470016505 x 10-19
1-myristoyl-2-arachidonoyl-GPC (14:0/20:4)*	5668	1.66506699623963 x 10-8	0.096	0.13	4.1322830563611254 x 10-8
palmitoleoylcarnitine (C16:1)*	5643	1.9225120140154876 x 10-8	0.087	0.129	4.753847889201933 x 10-8
pimeloylcarnitine/3-methyladipoylcarnitine (C7-DC)	3885	1.0571633383840106 x 10-4	0.061	0.089	1.8432591541054543 x 10-4
3-hydroxyhexanoate	0.374	0.7081640859250405	0.006	0.009	0.7374449899372552
3beta-hydroxy-5-cholestenoate	-1085	0.27807637258164364	-0.012	-0.025	0.31567935451672396
hexanoylglutamine	4788	1.8136498553089133 x 10-6	0.118	0.11	3.818210221702975 x 10-6
vanillactate	5556	3.15413007125087 x 10-8	0.066	0.127	7.525643678774005 x 10-8
beta-citrylglutamate	13.57	4.162827350632012 x 10-40	0.238	0.311	5.5504364675093494 x 10-39
palmitoleoyl-linoleoyl-glycerol (16:1/18:2) [1]*	-2.37	0.017892407167046494	-0.056	-0.054	0.02414054935236432
N-stearoyl-sphingosine (d18:1/18:0)*	9816	3.1944661613985194 x 10-22	0.115	0.225	1.7660463331308887 x 10-21
gamma-glutamyl-alpha-lysine	1567	0.11733635293644869	0.016	0.036	0.14072084655517655
4-hydroxyphenylacetylglutamine	8851	1.9415269602937694 x 10-18	0.176	0.203	8.860659953018545 x 10-18
1-oleoyl-2-arachidonoyl-GPE (18:1/20:4)*	13088	1.5365249803326752 x 10-37	0.234	0.3	1.7128475190593758 x 10-36
lignoceroyl sphingomyelin (d18:1/24:0)	2689	0.007235998676850743	0.021	0.062	0.01038075759548208
behenoyl dihydrosphingomyelin (d18:0/22:0)*	4268	2.0689872098022275 x 10-5	0.066	0.098	3.963130430043703 x 10-5
myristoyl dihydrosphingomyelin (d18:0/14:0)*	5591	2.5842932296538476 x 10-8	0.051	0.128	6.253805680301126 x 10-8
lactosyl-N-nervonoyl-sphingosine (d18:1/24:1)*	13178	5.174057829336955 x 10-38	0.12	0.302	5.863932206581883 x 10-37
N-behenoyl-sphingadienine (d18:2/22:0)*	9078	2.7014559335179126 x 10-19	0.093	0.208	1.2756875241612364 x 10-18
N-palmitoyl-sphingadienine (d18:2/16:0)*	3.42	6.384125470182058 x 10-4	0.054	0.078	0.0010336203142199522
N-stearoyl-sphingadienine (d18:2/18:0)*	5732	1.1547910837820072 x 10-8	0.085	0.131	2.9520975074126502 x 10-8
glycosyl-N-behenoyl-sphingadienine (d18:2/22:0)*	2486	0.013009131439789663	0.025	0.057	0.01798010036393693
lactosyl-N-behenoyl-sphingosine (d18:1/22:0)*	12956	7.529524476652922 x 10-37	0.184	0.297	7.87704099095998 x 10-36
hexadecasphingosine (d16:1)*	9152	1.3983510698457937 x 10-19	0.139	0.21	6.743820762376877 x 10-19
N-palmitoyl-heptadecasphingosine (d17:1/16:0)*	10642	9.89398418245661 x 10-26	0.137	0.244	6.531950722398539 x 10-25
ceramide (d18:1/14:0, d16:1/16:0)*	5488	4.6103610097326205 x 10-8	0.066	0.126	1.0885574606313132 x 10-7
ceramide (d18:1/17:0, d17:1/18:0)*	12422	4.023285534601701 x 10-34	0.199	0.285	3.8032105132626954 x 10-33
glycosyl-N-tricosanoyl-sphingadienine (d18:2/23:0)*	1118	0.2636001953760008	0.016	0.026	0.3002481287364833
glycosyl ceramide (d18:2/24:1, d18:1/24:2)*	2386	0.017151339260422584	0.023	0.055	0.023279262868437837
argininate*	36278	1.926297706344079 x 10-219	0.474	0.832	3.274706100784934 x 10-217
sphingomyelin (d18:0/18:0, d19:0/17:0)*	2397	0.01661433400193332	0.033	0.055	0.02264077579421775
sphingomyelin (d18:2/18:1)*	-18397	1.0795291396578084 x 10-69	-0.15	-0.422	5.646767807440844 x 10-68
sphingomyelin (d18:1/19:0, d19:1/18:0)*	10274	3.88760717894228 x 10-24	0.087	0.236	2.318923580421711 x 10-23
sphingomyelin (d18:0/20:0, d16:0/22:0)*	4264	2.109498001559525 x 10-5	0.057	0.098	4.029378205226059 x 10-5
sphingomyelin (d18:1/22:2, d18:2/22:1, d16:1/24:2)*	-16723	1.1293655131188007 x 10-58	-0.13	-0.383	4.0419397311620235 x 10-57
sphingomyelin (d18:1/25:0, d19:0/24:1, d20:1/23:0, d19:1/24:0)*	4928	9.040717065847046 x 10-7	0.051	0.113	1.951646858659045 x 10-6
sphingomyelin (d18:2/24:2)*	-21859	1.1301817398998548 x 10-94	-0.174	-0.501	8.539150923687793 x 10-93
sphingomyelin (d18:2/21:0, d16:2/23:0)*	7844	7.223672474474054 x 10-15	0.068	0.18	2.6696180883925854 x 10-14
sphingomyelin (d18:1/20:2, d18:2/20:1, d16:1/22:2)*	-10711	4.909310465658148 x 10-26	-0.121	-0.246	3.3052783333143968 x 10-25
sphingomyelin (d18:2/23:1)*	-2298	0.02166819025658166	-0.02	-0.053	0.029004664122983324
sphingomyelin (d17:2/16:0, d18:2/15:0)*	14813	4.600055118806559 x 10-47	0.132	0.34	9.775117127463937 x 10-46
margaroylcarnitine (C17)*	3793	1.5322397884188314 x 10-4	0.05	0.087	2.6444747617380846 x 10-4
arachidoylcarnitine (C20)*	10197	8.320494449318492 x 10-24	0.127	0.234	4.87753122891084 x 10-23
behenoylcarnitine (C22)*	3335	8.680621451535721 x 10-4	0.059	0.076	0.0013888994322457154
lignoceroylcarnitine (C24)*	6565	6.712329770116278 x 10-11	0.081	0.151	1.9340611202029954 x 10-10
cerotoylcarnitine (C26)*	13005	4.178683392051291 x 10-37	0.118	0.298	4.510324931102981 x 10-36
ximenoylcarnitine (C26:1)*	18402	1.0065048017094866 x 10-69	0.176	0.422	5.646767807440844 x 10-68
arachidonoylcarnitine (C20:4)	-1505	0.13252781602422503	-0.021	-0.035	0.15755055051830946
eicosenoylcarnitine (C20:1)*	7727	1.7678489219963335 x 10-14	0.122	0.177	6.228690502370502 x 10-14
dihomo-linoleoylcarnitine (C20:2)*	-3902	9.868650477749674 x 10-5	-0.052	-0.089	1.7251111374986576 x 10-4
dihomo-linolenoylcarnitine (C20:3n3 or 6)*	-1379	0.16818145868940967	-0.018	-0.032	0.19582772587123043
docosahexaenoylcarnitine (C22:6)*	-1115	0.2648616813902351	-0.021	-0.026	0.30118050726648804
nervonoylcarnitine (C24:1)*	7968	2.7450612947585978 x 10-15	0.093	0.183	1.0666523888204836 x 10-14
2,3-dihydroxy-2-methylbutyrate	2.31	0.02100792933559507	0.045	0.053	0.028176315479693584
2'-O-methylcytidine	5258	1.6244697976606533 x 10-7	0.096	0.121	3.694446362572723 x 10-7
perfluorooctanesulfonate (PFOS)	-86234	0	-0.965	-1977	0
isoursodeoxycholate	3571	3.647704278420576 x 10-4	0.127	0.082	6.049850998356077 x 10-4
beta-cryptoxanthin	0.347	0.7286392909806805	0.008	0.008	0.7576066022429093
glycosyl ceramide (d18:1/20:0, d16:1/22:0)*	7691	2.319892742060131 x 10-14	0.061	0.176	7.967308407075197 x 10-14
carotene diol (1)	11446	2.2095031739018313 x 10-29	0.181	0.262	1.726967997992236 x 10-28
carotene diol (2)	5694	1.4321165849577639 x 10-8	0.072	0.131	3.5935028700047214 x 10-8
carotene diol (3)	2791	0.005309308151084836	0.045	0.064	0.007814566109821836
hexadecadienoate (16:2n6)	-7946	3.2718742771791814 x 10-15	-0.174	-0.182	1.2569912477298551 x 10-14
2-hydroxybehenate	0.375	0.7075542716268908	0.005	0.009	0.7374449899372552
N,N,N-trimethyl-5-aminovalerate	-1057	0.2906417043672657	-0.011	-0.024	0.3293939316162345
cortolone glucuronide (1)	11772	6.237387956127575 x 10-31	0.153	0.27	5.1724680611789646 x 10-30
phenylacetate	5636	2.0058933219423904 x 10-8	0.123	0.129	4.906501650794336 x 10-8
3-methylglutaconate	3099	0.001968661586426487	0.039	0.071	0.0030424769972045703
N-oxalyl glycine (NOG)	9279	4.508969933136967 x 10-20	0.158	0.213	2.221811271400824 x 10-19
1H-indol x 10-7-acetic acid	2523	0.011731431626902069	0.051	0.058	0.016401179009922925
(N(1) + N(8))-acetylspermidine	10294	3.211913614094371 x 10-24	0.111	0.236	1.9328329713134264 x 10-23
1-cerotoyl-GPC (26:0)*	0.027	0.9787964102980431	0	0.001	0.982971581420836
2-hydroxyarachidate*	-0.091	0.9276479697565999	-0.001	-0.002	0.938691397967988
nonanoylcarnitine (C9)	5.32	1.1600067406725038 x 10-7	0.093	0.122	2.66488035019359 x 10-7
androsterone glucuronide	-13259	1.9362047934306744 x 10-38	-0.2	-0.304	2.3098583500576466 x 10-37
octadecadienedioate (C18:2-DC)*	-3636	2.847494272575463 x 10-4	-0.109	-0.083	4.7692022299293465 x 10-4
octadecenedioate (C18:1-DC)	-0.771	0.44103227917906995	-0.013	-0.018	0.48449426468783124
hexadecenedioate (C16:1-DC)*	-3529	4.278150889630369 x 10-4	-0.058	-0.081	6.993131261895795 x 10-4
heptenedioate (C7:1-DC)*	2861	0.0042711967263839535	0.048	0.066	0.0063833269756946994
octadecanedioylcarnitine (C18-DC)*	0.787	0.43113689376143216	0.012	0.018	0.47515897529622997
1-ribosyl-imidazoleacetate*	7034	2.7982622101116576 x 10-12	0.046	0.161	8.80934399479596 x 10-12
3-carboxy-4-methyl-5-pentyl-2-furanpropionate (3-CMPFP)**	-9727	7.3981963852651785 x 10-22	-0.128	-0.223	4.024618833584257 x 10-21
N-acetyl-2-aminooctanoate*	-1707	0.0880372995500791	-0.031	-0.039	0.10845174582256122
hydroxyasparagine**	-4708	2.6775403819916744 x 10-6	-0.243	-0.108	5.585053557528646 x 10-6
3-hydroxystachydrine*	15969	5.776579966692445 x 10-54	0.174	0.366	1.785488353341301 x 10-52
3-hydroxybutyroylglycine**	17672	7.874968800106274 x 10-65	0.098	0.405	3.569985856048178 x 10-63
glyco-beta-muricholate**	1858	0.06339368263730533	0.047	0.043	0.08072603781529518
N-methylhydroxyproline**	10822	1.5787345749938104 x 10-26	0.22	0.248	1.0843833444401929 x 10-25
perfluorooctanoate (PFOA)	-49607	0	-0.663	-1137	0
alpha-ketoglutaramate*	12599	5.139295393245663 x 10-35	0.099	0.289	5.064812851314566 x 10-34
cysteinylglycine disulfide*	7.51	9.01443190745908 x 10-14	0.104	0.172	3.0048106358196936 x 10-13
gamma-glutamylcitrulline*	-6402	1.9245508845746705 x 10-10	-0.265	-0.147	5.40782893186271 x 10-10
glycine conjugate of C10H14O2 (1)*	4558	5.482759051190883 x 10-6	0.106	0.105	1.1063133990533533 x 10-5
sphingomyelin (d17:1/14:0, d16:1/15:0)*	12393	5.631958185494084 x 10-34	0.14	0.284	5.246207624843804 x 10-33
dodecadienoate (12:2)*	-9301	3.685048499080846 x 10-20	-0.157	-0.213	1.8290751674269895 x 10-19
hydroxy-CMPF*	-1416	0.1569232087010082	-0.034	-0.032	0.18397893433911305
indoleacetoylcarnitine*	2477	0.013320439548830887	0.054	0.057	0.018298785642838388
glucuronide of piperine metabolite C17H21NO3 (3)*	4252	2.2216338912897633 x 10-5	0.113	0.097	4.219863257198433 x 10-5
glucuronide of piperine metabolite C17H21NO3 (4)*	4906	1.0065345671095586 x 10-6	0.141	0.113	2.1523380680330183 x 10-6
glucuronide of piperine metabolite C17H21NO3 (5)*	4717	2.5679275625512197 x 10-6	0.129	0.108	5.3728945924148595 x 10-6
sulfate of piperine metabolite C16H19NO3 (2)*	3707	2.1594011352129143 x 10-4	0.118	0.085	3.6709819298619544 x 10-4
sulfate of piperine metabolite C16H19NO3 (3)*	3565	3.735413540727324 x 10-4	0.101	0.082	6.165245649744127 x 10-4
sulfate of piperine metabolite C18H21NO3 (1)*	2176	0.029665255092076348	0.052	0.05	0.03916965720895518
sulfate of piperine metabolite C18H21NO3 (3)*	3185	0.0014685626517356774	0.069	0.073	0.0023009737400466837
N-acetyl-isoputreanine	6282	4.1393178765484866 x 10-10	0.039	0.144	1.1258944624211884 x 10-9
6-bromotryptophan	-6767	1.7494290315944492 x 10-11	-0.058	-0.155	5.240580358961346 x 10-11
2-naphthol sulfate	2239	0.0252567021199119	0.068	0.051	0.03354405750300799
dihydrocaffeate sulfate (2)	1829	0.06755186259693044	0.07	0.042	0.0850653084553939
lithocholate sulfate (1)	5189	2.3421220249104096 x 10-7	0.155	0.119	5.273652241520127 x 10-7
3-hydroxyhexanoylcarnitine (1)	4621	4.0821486976503114 x 10-6	0.076	0.106	8.386287354689462 x 10-6
3-ethylcatechol sulfate (1)	0.294	0.7688853950187622	0.008	0.007	0.7934523894817851
4-acetylcatechol sulfate (1)	6684	3.0391848262712955 x 10-11	0.187	0.153	8.94651810330944 x 10-11
2,3-dihydroxy-5-methylthio-4-pentenoate (DMTPA)*	13915	5.448797903828724 x 10-42	0.087	0.319	7.719130363757359 x 10-41
tetradecadienoate (14:2)*	-4626	3.970644498342708 x 10-6	-0.108	-0.106	8.181934117797094 x 10-6
hydroxypalmitoyl sphingomyelin (d18:1/16:0(OH))**	2801	0.005149724997726038	0.021	0.064	0.0076126369531602294
N-carbamoylvaline	6.85	9.922645260770055 x 10-12	0.087	0.157	2.9988439010327274 x 10-11
3-amino-2-piperidone	-5355	9.602806348475072 x 10-8	-0.067	-0.123	2.228637650840631 x 10-7
N6-methyllysine	0.702	0.48290738778493825	0.018	0.016	0.5254032379100129
N6,N6-dimethyllysine	0.083	0.9339584883826442	0.002	0.002	0.942272658902371
3-formylindole	0.387	0.6988278554773761	0.004	0.009	0.7299584358289029
mannonate*	6686	2.9985963562295674 x 10-11	0.054	0.153	8.865415314070024 x 10-11
cis-4-decenoate (10:1n6)*	-3394	7.024510561575672 x 10-4	-0.069	-0.078	0.001134267673876444
taurodeoxycholic acid 3-sulfate	-4.66	3.3803823943063847 x 10-6	-0.131	-0.107	6.986808596134777 x 10-6
taurochenodeoxycholic acid 3-sulfate	-6588	5.7413737090001274 x 10-11	-0.18	-0.151	1.661333668987271 x 10-10
3-hydroxydodecanedioate*	0.397	0.6910769304880393	0.01	0.009	0.7272384408857094
tetradecadienedioate (C14:2-DC)*	0.503	0.6151415129952142	0.01	0.012	0.6556367223146484
tridecenedioate (C13:1-DC)*	-1731	0.08357096298165652	-0.036	-0.04	0.10313657863434925
pregnenetriol disulfate*	-12688	1.818164176774181 x 10-35	-0.195	-0.291	1.873260060918853 x 10-34
pregnenetriol sulfate*	-15871	2.3161087539026775 x 10-53	-0.206	-0.364	6.847625881103568 x 10-52
3-(3-amino-3-carboxypropyl)uridine*	7005	3.419851478413611 x 10-12	0.051	0.161	1.0716585277978136 x 10-11
1-methyl-5-imidazoleacetate	3041	0.0023893702103386584	0.056	0.07	0.0036429859709199274
N,N,N-trimethyl-alanylproline betaine (TMAP)	8036	1.6084699408460069 x 10-15	0.058	0.184	6.471950057841922 x 10-15
2S,3R-dihydroxybutyrate	1538	0.12411794071871234	0.021	0.035	0.14859190086043025
3,4-dihydroxybutyrate	1298	0.19441433144694525	0.012	0.03	0.22445118061786548
N2-acetyl,N6-methyllysine	6278	4.2444814988045896 x 10-10	0.084	0.144	1.149899370194072 x 10-9
hydroxy-N6,N6,N6-trimethyllysine*	9729	7.252883192783482 x 10-22	0.145	0.223	3.977387557332877 x 10-21
palmitoyl-sphingosin x 10-phosphoethanolamine (d18:1/16:0)	3571	3.647400905155784 x 10-4	0.026	0.082	6.049850998356077 x 10-4
2,6-dihydroxybenzoic acid	4448	9.173867671885592 x 10-6	0.095	0.102	1.813438958395989 x 10-5
picolinoylglycine	5322	1.1484950985876951 x 10-7	0.075	0.122	2.647378532337738 x 10-7
pantoate	3729	1.981908093152608 x 10-4	0.075	0.085	3.386174631517019 x 10-4
4-ethylcatechol sulfate	9721	7.808911583569495 x 10-22	0.282	0.223	4.2143332355771885 x 10-21
2R,3R-dihydroxybutyrate	-1336	0.1818456558243086	-0.019	-0.031	0.21065595563974418
2-ketocaprylate	-3802	1.4832428114330788 x 10-4	-0.068	-0.087	2.566425220800238 x 10-4
N,N-dimethylalanine	0.983	0.32557458020676744	0.009	0.023	0.3653312121132044
metabolonic lactone sulfate	2626	0.00870372715754035	0.039	0.06	0.01235602185204058
branched chain 14:0 dicarboxylic acid**	-1012	0.31162957767558974	-0.03	-0.023	0.3502613435031422
11beta-hydroxyandrosterone glucuronide	4925	9.170558586211754 x 10-7	0.079	0.113	1.9734113413367066 x 10-6
N2-acetyl,N6,N6-dimethyllysine	8538	2.753972765239554 x 10-17	0.085	0.196	1.1704384252268103 x 10-16
pentose acid*	2.48	0.013232149756451409	0.066	0.057	0.01821429521130963
2-hydroxysebacate	-2.78	0.005496658718110962	-0.054	-0.064	0.008055448121369513
3-hydroxydecanoylcarnitine	1534	0.1250791576540947	0.029	0.035	0.14921724071014805
3-decenoylcarnitine	0.542	0.5881356201465491	0.008	0.012	0.6298145223616589
(2 or 3)-decenoate (10:1n7 or n8)	-5721	1.2285685289111154 x 10-8	-0.122	-0.131	3.117263431565517 x 10-8
3-indoleglyoxylic acid	-15838	3.655588781001022 x 10-53	-0.242	-0.363	1.0357501546169562 x 10-51
3,5-dichloro-2,6-dihydroxybenzoic acid	-39457	2.9829996454131346 x 10-249	-0.651	-0.905	6.761465862936439 x 10-247
ascorbic acid 2-sulfate	4039	5.585593039183188 x 10-5	0.067	0.093	1.0048156790064994 x 10-4
4-allylcatechol sulfate	-1831	0.06728464959127058	-0.078	-0.042	0.08504379502242378
deoxycholic acid glucuronide	4019	6.068026296061801 x 10-5	0.097	0.092	1.08300731793229 x 10-4
branched-chain, straight-chain, or cyclopropyl 10:1 fatty acid (1)*	-15576	1.4131961887093834 x 10-51	-0.335	-0.357	3.8438936332895226 x 10-50
glutamine conjugate of C6H10O2 (1)*	10307	2.8039104413624104 x 10-24	0.202	0.236	1.7177109010148097 x 10-23
glutamine conjugate of C7H12O2*	5818	6.966000855066706 x 10-9	0.186	0.133	1.814896774500138 x 10-8
3-bromo-5-chloro-2,6-dihydroxybenzoic acid*	-1942	0.05233560229023205	-0.029	-0.045	0.06752980940675103
branched-chain, straight-chain, or cyclopropyl 12:1 fatty acid*	-6469	1.2547167811067414 x 10-10	-0.151	-0.148	3.5699054859940754 x 10-10
decadienedioic acid (C10:2-DC)**	1956	0.05065394479498426	0.042	0.045	0.06548418718743212
ascorbic acid 3-sulfate*	14748	1.0887100035016668 x 10-46	0.134	0.338	2.1774200070033337 x 10-45
deoxycholic acid 12-sulfate*	0.874	0.38224807813981343	0.024	0.02	0.42402723186798225
GlcNAc sulfate conjugate of C21H34O2 steroid**	-5692	1.4515808142115415 x 10-8	-0.085	-0.131	3.615659170929847 x 10-8
glycoursodeoxycholic acid sulfate (1)	-1471	0.14150982450290622	-0.044	-0.034	0.16735074897734997
2-hydroxy-4-(methylthio)butanoic acid	0.204	0.8380541816827723	0.003	0.005	0.8556709362526805
dibutyl sulfosuccinate	35985	1.0362822979230415 x 10-216	0.364	0.825	1.4093439251753364 x 10-214
vanillic acid glycine	0.67	0.5032455131887329	0.018	0.015	0.5449155238349337
N-acetyl-2-aminoadipate	4208	2.6916102700703706 x 10-5	0.044	0.096	5.042134941178656 x 10-5
4-chlorobenzoic acid	1473	0.1408455087371613	0.014	0.034	0.16685530651789146
2-O-methylascorbic acid	13996	1.942564200544289 x 10-42	0.105	0.321	2.8105184178087586 x 10-41
2-methoxyhydroquinone sulfate (1)	-0.196	0.8445450416019709	-0.007	-0.004	0.8610054397141532
ethyl beta-glucopyranoside	-0.303	0.7616755929536368	-0.012	-0.007	0.7883400353249209
cis-3,4-methyleneheptanoylglycine	12154	8.705572163840114 x 10-33	0.227	0.279	7.688037755079582 x 10-32
cis-3,4-methyleneheptanoate	8647	1.1050425603690645 x 10-17	0.19	0.198	4.8479286519417015 x 10-17
3-hydroxyoctanoylcarnitine (1)	0.964	0.33498055718659625	0.018	0.022	0.375266522054177
3-hydroxyoctanoylcarnitine (2)	1759	0.07869514773427227	0.046	0.04	0.09782943411207522
tetrahydrocortisol glucuronide	3381	7.380250155809607 x 10-4	0.046	0.078	0.0011864231928961071
bilirubin degradation product, C16H18N2O5 (3)**	4117	4.002946467652332 x 10-5	0.063	0.094	7.33693692184255 x 10-5
11beta-hydroxyetiocholanolone glucuronide*	4561	5.426757110989718 x 10-6	0.093	0.105	1.0982722724622049 x 10-5
N,N-dimethyl-pro-pro	1147	0.2514709767945092	0.019	0.026	0.2869131950004467
4-vinylcatechol sulfate	2558	0.010606616010033468	0.09	0.059	0.014932709910606126
tetrahydrocortisone glucuronide (5)	3915	9.34553680488965 x 10-5	0.055	0.09	1.6378775843621036 x 10-4
1-methyl-5-imidazolelactate	3021	0.002554675668798164	0.037	0.069	0.003877632711568642
perfluorohexanesulfonate (PFHxS)	-25.26	1.2418193457379682 x 10-121	-0.316	-0.579	1.2063387930025976 x 10-119

## Sheet: Supplementary Table 6
Table S6: Results from individual metabolite change analysis between six years reporting estimates and P-values for the timepoint variable (random slope + random intercept model on full sample). All models converged.
Metabolite	Estimate	Std. estimate	SE	Std. SE	P	Metabolon Super Pathway	FDR	95% CI low	95% CI high	Significant (FDR < 0.05)
(14 or 15)-methylpalmitate (a17:0 or i17:0)	-0.0174686427120283	-0.0222221515365687	0.0178850134604309	0.0227518237050896	0.328832341006503	Lipid	0.408875657117609	-0.0668157259985442	0.0223714229254068	FALSE
(16 or 17)-methylstearate (a19:0 or i19:0)	-0.0715438235152909	-0.106768186862811	0.0151017701538339	0.0225370764172137	2.32478e+08	Lipid	7.25054e+08	-0.15094085664055	-0.0625955170850721	TRUE
(2 or 3)-decenoate (10:1n7 or n8)	-0.118671136870628	-0.136872430205948	0.0211270005240764	0.0243673734064343	2.22935e+06	Lipid	975.34	-0.184632482082559	-0.0891123783293364	TRUE
(N(1) + N(8))-acetylspermidine	0.0430256889622712	0.0780838840727524	0.0113269950649597	0.0205564580341879	0.000150145805337298	Amino Acid	0.000384464259121262	0.037793226325744	0.118374541819761	TRUE
1-(1-enyl-palmitoyl)-2-arachidonoyl-GPC (P-16:0/20:4)*	-0.00846652154479436	-0.0221879804309118	0.00796173220244604	0.0208650928683515	0.287734840696696	Lipid	0.365469656530078	-0.0630835624528808	0.0187076015910571	FALSE
1-(1-enyl-palmitoyl)-2-arachidonoyl-GPE (P-16:0/20:4)*	0.0907182341534882	0.177081090941574	0.0122478066807819	0.0239075968454679	19.3397	Lipid	114.943	0.130222201124457	0.223939980758691	TRUE
1-(1-enyl-palmitoyl)-2-linoleoyl-GPC (P-16:0/18:2)*	-0.0850029091034468	-0.216087015500504	0.00802991949922885	0.0204129641867434	1.75042e-11	Lipid	2.29742e-10	-0.256096425306521	-0.176077605694487	TRUE
1-(1-enyl-palmitoyl)-2-linoleoyl-GPE (P-16:0/18:2)*	-0.110832966033822	-0.186211866747271	0.0143549289912461	0.0241178975907649	1.85439	Lipid	12.1694	-0.233482946025171	-0.138940787469372	TRUE
1-(1-enyl-palmitoyl)-2-oleoyl-GPC (P-16:0/18:1)*	0.0556486388451496	0.140642312362147	0.00714738118180981	0.0180637700688531	0.112901	Lipid	7.73125	0.105237323027195	0.176047301697099	TRUE
1-(1-enyl-palmitoyl)-2-oleoyl-GPE (P-16:0/18:1)*	0.0984034934828741	0.184342734356081	0.0132106788029179	0.0247480304513135	14.218	Lipid	86.1284	0.135836594671506	0.232848874040655	TRUE
1-(1-enyl-palmitoyl)-2-palmitoleoyl-GPC (P-16:0/16:1)*	-0.0154910037205027	-0.0366990730572201	0.0076268180566574	0.0180683678156338	0.042381503250069	Lipid	0.0677673782932576	-0.0721130739758623	-0.00128507213857785	FALSE
1-(1-enyl-palmitoyl)-2-palmitoyl-GPC (P-16:0/16:0)*	-0.0578103767889453	-0.181445698484428	0.0063063767705227	0.0197934177493939	1.22584e-05	Lipid	0.000104362	-0.22024079727324	-0.142650599695616	TRUE
1-(1-enyl-palmitoyl)-GPE (P-16:0)*	0.00663522514626651	0.0105454580461446	0.0168405319474766	0.0267648978312059	0.69362281711176	Lipid	0.748257491062343	-0.0419137417030191	0.0630046577953082	FALSE
1-(1-enyl-stearoyl)-2-arachidonoyl-GPE (P-18:0/20:4)*	0.103135170617507	0.192157996018276	0.0125367519530325	0.0233580563977272	0.0353016	Lipid	0.258605	0.146376205478731	0.237939786557821	TRUE
1-(1-enyl-stearoyl)-2-linoleoyl-GPE (P-18:0/18:2)*	-0.0444253778207552	-0.0864402849507205	0.0123504486795653	0.0240307760001111	0.00033005405436493	Lipid	0.000812242399413696	-0.133540605910938	-0.0393399639905026	TRUE
1-(1-enyl-stearoyl)-2-oleoyl-GPE (P-18:0/18:1)	0.132103302931824	0.248825028909599	0.012286446909699	0.0231423093870701	3.23902e-13	Lipid	4.63769e-11	0.203466102510942	0.294183955308257	TRUE
1-(1-enyl-stearoyl)-GPE (P-18:0)*	-0.0288235815510574	-0.0470496553374411	0.015854003566141	0.0258789977985277	0.0692118698130636	Lipid	0.105322410585097	-0.0977724910225553	0.00367318034767308	FALSE
1-arachidonoyl-GPC (20:4n6)*	-0.183952882963872	-0.349090722323157	0.0105242141481986	0.0199719920649453	1.48446e-49	Lipid	7.79344e-48	-0.388235826770449	-0.309945617875864	TRUE
1-arachidonoyl-GPE (20:4n6)*	0.0163495485616961	0.0415466503694771	0.00861237281098371	0.0218853285568889	0.0577975599096084	Lipid	0.089246232213366	-0.00134859360202517	0.0844418943409795	FALSE
1-cerotoyl-GPC (26:0)*	-0.0192136502602629	-0.0412926476193703	0.01105368600637	0.0237558170869898	0.0823354583079679	Lipid	0.121763705948403	-0.0878540491098702	0.0052687538711296	FALSE
1-lignoceroyl-GPC (24:0)	0.0636078567684021	0.123048370350829	0.0120661277738026	0.0233417290637094	1.50628e+07	Lipid	5.93099e+07	0.0772985813859583	0.168798159315699	TRUE
1-linolenoyl-GPC (18:3)*	-0.00789653411390236	-0.0113803329221775	0.0174279724431097	0.0251168583204041	0.650531785283634	Lipid	0.71255803063265	-0.0606093752301696	0.0378487093858146	FALSE
1-linoleoyl-2-arachidonoyl-GPC (18:2/20:4n6)*	0.0448762751748247	0.119743540285533	0.0088411404481105	0.0235908495813014	4.23454e+07	Lipid	1.5332e+08	0.0735054751061828	0.165981605464884	TRUE
1-linoleoyl-2-linolenoyl-GPC (18:2/18:3)*	0.120141352043412	0.163811893129639	0.0193273138942128	0.0263526573013573	62469.7	Lipid	327966	0.112160684818979	0.215463101440299	TRUE
1-linoleoyl-GPC (18:2)	-0.15604449641446	-0.356674320906367	0.00995264655636941	0.0227489820742258	3.41402e-38	Lipid	1.19491e-36	-0.40126232577185	-0.312086316040885	TRUE
1-linoleoyl-GPE (18:2)*	-0.0722536418030412	-0.132668891546935	0.0130733787424441	0.0240047508091187	3.71203e+06	Lipid	1.55905e+07	-0.179718203132808	-0.0856195799610624	TRUE
1-methyl-4-imidazoleacetate	0.0127164250245603	0.0230440450537675	0.0125585299318075	0.0227579157663194	0.311393214399865	Amino Acid	0.438545443613144	-0.0215614698482185	0.0676495599557536	FALSE
1-methyl-5-imidazoleacetate	0.0123155603417894	0.0159400807795008	0.018303827805899	0.0236907201704888	0.501130462869214	Amino Acid	0.612249211852491	-0.0304937307546572	0.0623738923136587	FALSE
1-methyl-5-imidazolelactate	0.00204901157526503	0.00392255402407688	0.0121515203827703	0.023262433336875	0.8661120583307	Amino Acid	0.90971716640425	-0.0416718153161981	0.0495169233643518	FALSE
1-methylnicotinamide	-0.00252592188956743	-0.00325592059721668	0.0200618436750365	0.0258597743301075	0.899819046470685	Cofactors and Vitamins	0.933145677821451	-0.0539410782842274	0.0474292370897941	FALSE
1-methylxanthine	-0.0708461641549125	-0.0470285955113029	0.0325037699534415	0.0215764207980319	0.029407380310125	Xenobiotics	0.0594831101727529	-0.0893183802754454	-0.00473881074716032	FALSE
1-myristoyl-2-arachidonoyl-GPC (14:0/20:4)*	0.0181935169192153	0.0247038141978007	0.0169155291975026	0.0229685163241435	0.282264599922075	Lipid	0.359973072775116	-0.0203144777975205	0.069722106193122	FALSE
1-myristoyl-2-palmitoyl-GPC (14:0/16:0)	-0.0248591991559357	-0.0354992857225742	0.0176012456860979	0.0251348261770059	0.15800936199775	Lipid	0.216404126214309	-0.0847635450295058	0.0137649735843575	FALSE
1-oleoyl-2-arachidonoyl-GPE (18:1/20:4)*	0.202338148495968	0.270798789585346	0.0175812293267011	0.0235297973045747	1.11944e-15	Lipid	1.85591e-14	0.224680386868379	0.316917192302312	TRUE
1-oleoyl-2-docosahexaenoyl-GPC (18:1/22:6)*	0.0275477897776803	0.0668046546411571	0.00895340508825602	0.021712418296002	0.00212225177888409	Lipid	0.0044272139758178	0.0242483147809932	0.109360994501321	TRUE
1-oleoyl-2-linoleoyl-GPE (18:1/18:2)*	0.0302126520860909	0.0442412836932093	0.015456357226481	0.0226332029035988	0.0507641071835043	Lipid	0.0799534688140192	-0.000119793997844342	0.088602361384263	FALSE
1-oleoyl-GPC (18:1)	-0.0248284635361823	-0.0632357112237676	0.00880915794101993	0.0224360789329999	0.004875090250257	Lipid	0.00959783393019348	-0.107210425932447	-0.0192609965150879	TRUE
1-oleoyl-GPE (18:1)	0.0743479549055956	0.128392760371606	0.0141808911618695	0.0244892245269372	1.75738e+06	Lipid	6.75486e+07	0.0803938802988093	0.176391640444403	TRUE
1-palmitoleoyl-2-linolenoyl-GPC (16:1/18:3)*	0.10126699423466	0.148016431186052	0.0173438579472872	0.0253505693119174	617020	Lipid	294487	0.0983293153346936	0.19770354703741	TRUE
1-palmitoleoyl-GPC (16:1)*	-0.145531001283899	-0.263155886391044	0.0123943970302603	0.0224121218709811	8.77313e-17	Lipid	1.5353e-15	-0.307083645258167	-0.219228127523921	TRUE
1-palmitoyl-2-arachidonoyl-GPC (16:0/20:4n6)	0.000517330251898525	0.00195785691087187	0.00553438931054346	0.0209451164306322	0.925535604368178	Lipid	0.941850993600978	-0.0390945712931673	0.0430102851149111	FALSE
1-palmitoyl-2-arachidonoyl-GPE (16:0/20:4)*	0.0688179959825587	0.102989373198976	0.0150094030732837	0.0224622788347402	4.83589e+08	Lipid	1.46472e+09	0.0589633066828848	0.147015439715066	TRUE
1-palmitoyl-2-dihomo-linolenoyl-GPC (16:0/20:3n3 or 6)*	0.0131335445297598	0.0491922822409718	0.0062895649223432	0.0235578485405631	0.0369173184066109	Lipid	0.0599430685468166	0.0030188991014681	0.0953656653804754	FALSE
1-palmitoyl-2-docosahexaenoyl-GPC (16:0/22:6)	-0.0144993887061086	-0.0391491127997417	0.00767005692092986	0.0207095574623374	0.0588580513831086	Lipid	0.0904404204179474	-0.0797398454259231	0.00144161982643969	FALSE
1-palmitoyl-2-docosahexaenoyl-GPE (16:0/22:6)*	-0.0150133299049008	-0.0179791859653014	0.0181774925975652	0.0217684232521814	0.408947701204979	Lipid	0.487207529954552	-0.060645295539577	0.0246869236089742	FALSE
1-palmitoyl-2-linoleoyl-GPC (16:0/18:2)	-0.0366523009462223	-0.210870901582995	0.00398638448164599	0.0229347808459428	9.60761e-06	Lipid	8.40666e-05	-0.255823072041043	-0.165918731124947	TRUE
1-palmitoyl-2-linoleoyl-GPE (16:0/18:2)	-0.0875864807142906	-0.1139887427799	0.0169265783361104	0.022028963469746	2.52653e+07	Lipid	9.47447e+07	-0.157165511180602	-0.0708119743791979	TRUE
1-palmitoyl-2-linoleoyl-GPI (16:0/18:2)	-0.121790108746988	-0.219902428724651	0.0125757836568416	0.0227066499710604	1.10244e-07	Lipid	1.08521e-06	-0.264407462667929	-0.175397394781373	TRUE
1-palmitoyl-2-oleoyl-GPC (16:0/18:1)	0.0448023300502927	0.177359415892906	0.00568424815420114	0.0225022879677852	0.538816	Lipid	0.377171	0.133254931476047	0.221463900309765	TRUE
1-palmitoyl-2-oleoyl-GPE (16:0/18:1)	0.134863275379952	0.164562422797307	0.0187302238777599	0.0228549322428686	86.174	Lipid	493.542	0.119766755601285	0.20935808999333	TRUE
1-palmitoyl-2-oleoyl-GPI (16:0/18:1)*	0.0149486513987997	0.0195403942084843	0.0182572406794628	0.0238652752357663	0.413015003489813	Lipid	0.489096714658989	-0.0272355452536176	0.0663163336705862	FALSE
1-palmitoyl-2-palmitoleoyl-GPC (16:0/16:1)*	-0.014518536163827	-0.0220521647567752	0.0148911816535887	0.0226181749690561	0.329696561612294	Lipid	0.408875657117609	-0.0663837876961252	0.0222794581825747	FALSE
1-palmitoyl-2-stearoyl-GPC (16:0/18:0)	-0.0153747836659634	-0.0522044294800229	0.00682687295829477	0.0231803591948649	0.0244298646457517	Lipid	0.0418228661054988	-0.0976379335019581	-0.00677092545808761	TRUE
1-palmitoyl-GPC (16:0)	-0.0984897101668742	-0.376322449663986	0.00638316460451679	0.0243896355924919	1.0763e-36	Lipid	3.39033e-35	-0.42412613542527	-0.328518763902702	TRUE
1-palmitoyl-GPE (16:0)	-0.0889624840331318	-0.205051025966668	0.0102351908339315	0.0235912520235008	0.000755835	Lipid	0.00059522	-0.251289879932729	-0.158812172000606	TRUE
1-palmitoyl-GPG (16:0)*	-0.0196800732861906	-0.0316445983620704	0.0142472495240684	0.0229088826244209	0.167341661587527	Lipid	0.226532396540992	-0.0765460083059353	0.0132568115817946	FALSE
1-ribosyl-imidazoleacetate*	0.0321519122812349	0.0932799092963625	0.00672212147434355	0.0195023821886906	1.86e+08	Amino Acid	6.16351e+07	0.055055240206529	0.131504578386196	TRUE
1-stearoyl-2-arachidonoyl-GPC (18:0/20:4)	0.025352941042166	0.0927002171558266	0.00531914434330339	0.0194488613722302	2.01837e+08	Lipid	6.35787e+08	0.0545804488662555	0.130819985445398	TRUE
1-stearoyl-2-arachidonoyl-GPE (18:0/20:4)	0.133344947545876	0.224155290202994	0.013437443438717	0.0225885876370055	1.15964e-08	Lipid	1.21762e-07	0.179881658434463	0.268428921971525	TRUE
1-stearoyl-2-arachidonoyl-GPI (18:0/20:4)	0.066129384654059	0.16933517577132	0.00868926841707579	0.0222503022283815	0.427262	Lipid	26.9175	0.125724583403692	0.212945768138947	TRUE
1-stearoyl-2-docosahexaenoyl-GPC (18:0/22:6)	0.00377293059191595	0.00705110799883147	0.010596650746465	0.0198037379747503	0.721843137672514	Lipid	0.773261527630928	-0.0317642184316792	0.0458664344293421	FALSE
1-stearoyl-2-docosahexaenoyl-GPE (18:0/22:6)*	-0.0330120209885976	-0.0414553859100119	0.0166398188303259	0.0208957249640095	0.0474087785344902	Lipid	0.0754230567594162	-0.0824110068394706	-0.000499764980553201	FALSE
1-stearoyl-2-linoleoyl-GPC (18:0/18:2)*	-0.0148905585080517	-0.0765211771451137	0.0046268381110309	0.0237768850996768	0.00131125318600339	Lipid	0.00290876587035964	-0.12312387194048	-0.0299184823497472	TRUE
1-stearoyl-2-linoleoyl-GPE (18:0/18:2)*	0.0128829374188179	0.0197142660023916	0.0146589942637196	0.0224320978087168	0.379598167040793	Lipid	0.458135718842336	-0.0242526457026933	0.0636811777074765	FALSE
1-stearoyl-2-linoleoyl-GPI (18:0/18:2)	-0.0523950199660704	-0.10204737669342	0.0118124966157353	0.0230066577437376	9.70883e+08	Lipid	2.80576e+09	-0.147140425871145	-0.0569543275156939	TRUE
1-stearoyl-2-oleoyl-GPC (18:0/18:1)	0.0875520091815894	0.234535261534136	0.00857686921286875	0.0229758092679756	7.44808e-10	Lipid	8.68943e-10	0.189502675368903	0.279567847699368	TRUE
1-stearoyl-2-oleoyl-GPE (18:0/18:1)	0.174937213310205	0.225198317768026	0.0179476309781187	0.0231041539287962	6.13926e-08	Lipid	6.23828e-07	0.179914176067585	0.270482459468466	TRUE
1-stearoyl-2-oleoyl-GPI (18:0/18:1)*	0.102200042480035	0.147918583172123	0.0167790584922915	0.0242850638699762	135522	Lipid	677612	0.100319857986969	0.195517308357276	TRUE
1-stearoyl-GPC (18:0)	-0.10920228768803	-0.294695511388678	0.00869070074817602	0.0234529015420107	7.62537e-21	Lipid	1.50124e-19	-0.340663198411018	-0.248727824366337	TRUE
1-stearoyl-GPE (18:0)	-0.0381234278287492	-0.0891004801761107	0.0100621312529728	0.0235167920959836	0.000156088010267663	Lipid	0.000399737587270844	-0.135193392684239	-0.0430075676679828	TRUE
1;2-dilinoleoyl-GPC (18:2/18:2)	-0.0338912305678616	-0.0764677812963113	0.0107198608613153	0.0241869050528744	0.00159414998623642	Lipid	0.00346315341837566	-0.123874115199945	-0.0290614473926774	TRUE
1;2-dipalmitoyl-GPC (16:0/16:0)	-0.0324472395322445	-0.135371390119608	0.00570093179518464	0.0237845521904658	1.45502e+06	Lipid	6.45535e+06	-0.181989112412921	-0.0887536678262946	TRUE
1;3-dimethylurate	-0.0297424885724322	-0.0236576306736588	0.0287560819083341	0.0228730277142783	0.301126375084709	Xenobiotics	0.377468272993509	-0.0684887649936443	0.0211735036463267	FALSE
1;3;7-trimethylurate	0.011145996442578	0.00753895020919394	0.0356245770024241	0.02409581894526	0.754410888108437	Xenobiotics	0.817080086776108	-0.0396888549235156	0.0547667553419035	FALSE
1;5-anhydroglucitol (1;5-AG)	0.0148961836321993	0.0267753269063445	0.00969467962725079	0.0174258201080993	0.124574503550588	Carbohydrate	0.179940949573071	-0.0073792805055302	0.0609299343182192	FALSE
10-heptadecenoate (17:1n7)	0.0111398920834829	0.0119577803520345	0.0225055507694352	0.0241579030376323	0.620668505997905	Lipid	0.690850103849258	-0.0353917096017248	0.0593072703057939	FALSE
10-nonadecenoate (19:1n9)	-0.0120589295471249	-0.0145571513388655	0.0194937091792078	0.0235321778412095	0.536249962319752	Lipid	0.607621360182453	-0.0606802199076361	0.0315659172299051	FALSE
10-undecenoate (11:1n1)	0.0261507476982889	0.0393805685775565	0.0163900047573383	0.0246818069517405	0.110760026839608	Lipid	0.15858822024762	-0.0089957730478548	0.0877569102029678	FALSE
11-ketoetiocholanolone glucuronide	-0.00525224889717897	-0.00808216272266958	0.0148810269087149	0.0228989302127812	0.724165557622615	Lipid	0.773261527630928	-0.0529640659397207	0.0367997404943816	FALSE
11beta-hydroxyandrosterone glucuronide	-0.00748428196879992	-0.00845568593183161	0.0165663406289725	0.018716528049356	0.651481628006994	Lipid	0.71255803063265	-0.0451400809085693	0.0282287090449061	FALSE
11beta-hydroxyetiocholanolone glucuronide*	0.0257649892095896	0.0316881957252272	0.0199500735501935	0.0245364680826613	0.19669666223371	Lipid	0.263657228100505	-0.016403281716789	0.0797796731672434	FALSE
13-HODE + 9-HODE	-0.200738194608677	-0.209054550903378	0.0252611229382967	0.026307662682109	0.325737	Lipid	0.233198	-0.260617569760312	-0.157491532046444	TRUE
16-hydroxypalmitate	-0.0452418239627912	-0.0940409016693402	0.0116777365928749	0.0242736649953415	0.000110604317017107	Lipid	0.000287936858350319	-0.141617285060209	-0.0464645182784709	TRUE
16a-hydroxy DHEA 3-sulfate	0.0250669814170372	0.0210137191497272	0.0216548154667774	0.0181532910918723	0.24718473974735	Lipid	0.323083788466453	-0.0145667313903425	0.056594169689797	FALSE
17alpha-hydroxypregnanolone glucuronide	-0.0450525038856504	-0.0431376080859531	0.0228771793580265	0.0219048157625913	0.0490613650660761	Lipid	0.0776599497277084	-0.0860710469806321	-0.00020416919127407	FALSE
17alpha-hydroxypregnenolone 3-sulfate	-0.0817217650337281	-0.0970837226689722	0.0175451063540933	0.0208432140296457	3.41753e+08	Lipid	1.04517e+09	-0.137936422167078	-0.0562310231708666	TRUE
1H-indole-7-acetic acid	-0.0064958646244358	-0.00817382406235129	0.0200011956629621	0.0251677434549238	0.745388017402522	Xenobiotics	0.817080086776108	-0.057502601234002	0.0411549531092995	FALSE
2-acetamidophenol sulfate	0.00983461018130587	0.00767623394379884	0.0325608722221535	0.0254148225484829	0.762656398827961	Xenobiotics	0.817080086776108	-0.0421368182512276	0.0574892861388253	FALSE
2-aminoadipate	-0.02477659841435	-0.0401187688294413	0.0128954559731329	0.0208805828986082	0.0548378903132503	Amino Acid	0.0945673822748908	-0.0810447113107133	0.000807173651830723	FALSE
2-aminobutyrate	-0.00580447086174307	-0.0130804815319222	0.0103830980679125	0.0233985019059397	0.576206632059872	Amino Acid	0.674916576507097	-0.058941545267564	0.0327805822037195	FALSE
2-aminoheptanoate	0.0404669706476366	0.0264172666796998	0.0440917164181057	0.028783539077463	0.358844898188303	Lipid	0.436432984283071	-0.0299984699121277	0.0828330032715273	FALSE
2-aminooctanoate	-0.0941667168219867	-0.121220917113557	0.0178020093495135	0.0229165460222171	1.36681e+07	Lipid	5.48727e+07	-0.166137347317103	-0.0763044869100117	TRUE
2-aminophenol sulfate	0.00688528140468418	0.00493731625539169	0.0356422818911059	0.0255584641232658	0.846840727420677	Xenobiotics	0.866308330349888	-0.0451572734262094	0.0550319059369927	FALSE
2-hydroxy-3-methylvalerate	-0.00168499164897089	-0.00226892803471967	0.0160147890835157	0.0215647382845511	0.916216531588786	Amino Acid	0.938427841445484	-0.0445358150724398	0.0399979590030005	FALSE
2-hydroxy-4-(methylthio)butanoic acid	0.0064992412260737	0.0099017674456032	0.0147254719887168	0.022434649536328	0.659002276282214	Amino Acid	0.747458957662377	-0.0340701456455997	0.0538736805368061	FALSE
2-hydroxyarachidate*	-0.030221938035352	-0.0514130016052842	0.0136749478353872	0.0232635681467723	0.0272224378528917	Lipid	0.0463517185062751	-0.0970095951729579	-0.00581640803761051	TRUE
2-hydroxybehenate	-0.0255937617984355	-0.0467391480485898	0.0132393074921656	0.0241775303611272	0.0533643278483711	Lipid	0.0836306630459548	-0.0941271075563991	0.000648811459219564	FALSE
2-hydroxybutyrate/2-hydroxyisobutyrate	-0.0585140315988787	-0.0917376014596674	0.0144000091644817	0.0225761627707105	5.03166e+09	Amino Acid	0.000141724950534245	-0.13598688049026	-0.0474883224290749	TRUE
2-hydroxydecanoate	0.0561716497482603	0.0920001352639972	0.0160258929007255	0.0262478371420583	0.000467095017121431	Lipid	0.0011062776721297	0.0405543744655629	0.143445896062432	TRUE
2-hydroxyglutarate	-0.222697362271556	-0.132400461748899	0.0439550364330763	0.0261326270799405	4.44525e+07	Lipid	1.5912e+08	-0.183620410825582	-0.0811805126722156	TRUE
2-hydroxyhippurate (salicylurate)	0.255239166314661	0.148946422919747	0.0420509972923165	0.0245391242940238	15426.6	Xenobiotics	915314	0.10084973930346	0.197043106536033	TRUE
2-hydroxylaurate	0.174505334022319	0.374928183390381	0.00878904688746818	0.0188834421693372	7.19879e-66	Lipid	5.66905e-64	0.337916636738481	0.411939730042282	TRUE
2-hydroxyoctanoate	-0.0457504254847632	-0.0679110846499305	0.0176444683884112	0.0261911222383601	0.00958993961687829	Lipid	0.0176656782416179	-0.119245684237116	-0.0165764850627447	TRUE
2-hydroxysebacate	-0.108233420454527	-0.155282978483993	0.018626081123361	0.0267229229398247	727190	Lipid	3.3686e+06	-0.207659907446049	-0.102906049521936	TRUE
2-ketocaprylate	-0.0644986546399882	-0.0901786252640749	0.0177953605982537	0.0248805368698974	0.000297178416163383	Amino Acid	0.000727871772921909	-0.138944477529074	-0.041412772999076	TRUE
2-methoxyhydroquinone sulfate (1)	0.00733185883046266	0.0056400001667156	0.0346214163043894	0.0266323722597322	0.832307350948342	Xenobiotics	0.86580316278743	-0.0465594494623596	0.0578394497957908	FALSE
2-methylbutyrylcarnitine (C5)	-0.0573726559177474	-0.0944572762113646	0.0128615894421492	0.0211750822237681	8.64412e+08	Amino Acid	2.6561e+09	-0.13596043736995	-0.0529541150527791	TRUE
2-naphthol sulfate	0.0220664237724868	0.0144252554356379	0.0314088243641902	0.020532566539008	0.482419232963617	Xenobiotics	0.572470823116825	-0.0258185749808177	0.0546690858520935	FALSE
2-O-methylascorbic acid	0.0427485184906765	0.100442704654435	0.0079901740591417	0.0187738598083799	9.85116e+06	Cofactors and Vitamins	3.94047e+06	0.0636459394300102	0.13723946987886	TRUE
2-palmitoyl-GPC (16:0)*	-0.0753199519599566	-0.141102771068166	0.0123509710382221	0.0231380423583161	129532	Lipid	658107	-0.186453334090466	-0.0957522080458668	TRUE
2-piperidinone	0.067463061584446	0.101347722574578	0.0156769511280903	0.0235510108262152	1.76806e+09	Xenobiotics	6.55654e+07	0.0551877413551958	0.14750770379396	TRUE
2-pyrrolidinone	0.0452042399887441	0.0891616329980923	0.0128256330698312	0.0252975028233021	0.000434288602729098	Amino Acid	0.00104849676944597	0.0395785274644201	0.138744738531765	TRUE
2;3-dihydroxy-2-methylbutyrate	-0.00560117732161147	-0.00785510737852139	0.0186599596494713	0.0261687817237864	0.764079619850468	Amino Acid	0.838502959446293	-0.0591459195571428	0.0434357048001	FALSE
2;3-dihydroxy-5-methylthio-4-pentenoate (DMTPA)*	0.0369523755177053	0.10267110577748	0.00662588911569498	0.0184098411194545	2.79821e+06	Amino Acid	1.24447e+06	0.0665878171833494	0.138754394371611	TRUE
2;3-dihydroxyisovalerate	-0.021480919368258	-0.0105556919618195	0.0467017282616921	0.0229491600970988	0.6455976763564	Xenobiotics	0.727318901211641	-0.0555360457521331	0.034424661828494	FALSE
2;6-dihydroxybenzoic acid	0.0741221202587157	0.0744006392565122	0.0219252283370176	0.0220076139002148	0.000737712006066392	Xenobiotics	0.00219891181579901	0.0312657160120913	0.117535562500933	TRUE
2'-deoxyuridine	-0.0117655980090819	-0.0210775613925036	0.0150904306297908	0.0270338556351502	0.43568061047543	Nucleotide	0.43568061047543	-0.074063918437398	0.0319087956523908	FALSE
2'-O-methylcytidine	0.0379841677182512	0.0483666993750922	0.0184086705297135	0.0234404670917129	0.0392116558244457	Nucleotide	0.0466805426481496	0.00242338387533496	0.0943100148748494	TRUE
21-hydroxypregnenolone disulfate	-0.0357819374314203	-0.0420279524342059	0.0139879701212893	0.0164296789137084	0.0106030431574611	Lipid	0.0193061190439321	-0.0742301231050744	-0.00982578176333741	TRUE
2R;3R-dihydroxybutyrate	-0.0221830833653617	-0.0370264526451853	0.014608829828793	0.0243840379152158	0.129062092284762	Lipid	0.181129558571814	-0.0848191669590083	0.0107662616686378	FALSE
2S;3R-dihydroxybutyrate	0.00764793692914792	0.011307075855297	0.0138713455881635	0.0205080609625109	0.581460055080391	Lipid	0.656487158961731	-0.0288887236312243	0.0515028753418184	FALSE
3-(3-amino-3-carboxypropyl)uridine*	0.0241784855508999	0.0620481785877234	0.00758715465435887	0.0194705795768426	0.0014621066161823	Nucleotide	0.00261090467175411	0.0238858426171119	0.100210514558335	TRUE
3-(3-hydroxyphenyl)propionate	-0.0393429978617575	-0.0229578209166446	0.0444636543208251	0.0259458777590848	0.37635758512036	Xenobiotics	0.465219792718223	-0.0738117413244508	0.0278960994911616	FALSE
3-(4-hydroxyphenyl)lactate	0.0201135363504465	0.0402314048130404	0.0101872103011477	0.0203766147533749	0.0484819126565053	Amino Acid	0.0853483670723895	0.000293239896425601	0.0801695697296552	FALSE
3-amino-2-piperidone	-0.126557989005323	-0.212136224519074	0.0128189250274918	0.0214870541093285	1.87675e-09	Amino Acid	3.1717e-07	-0.254250850573358	-0.17002159846479	TRUE
3-aminoisobutyrate	0.09431999680754	0.144864574613192	0.0127904356420844	0.0196446255420129	24.5513	Nucleotide	153.445	0.106361108550847	0.183368040675538	TRUE
3-bromo-5-chloro-2;6-dihydroxybenzoic acid*	-0.0458890462217838	-0.0698794685547826	0.0150279646500352	0.0228844630618191	0.00229268908546466	Xenobiotics	0.00637654151894858	-0.114733016155948	-0.0250259209536171	TRUE
3-carboxy-4-methyl-5-pentyl-2-furanpropionate (3-CMPFP)**	-0.215524135044697	-0.334285469262537	0.0136404979632204	0.0211568892813983	6.23561e-39	Lipid	2.45527e-37	-0.375752972254078	-0.292817966270997	TRUE
3-carboxy-4-methyl-5-propyl-2-furanpropanoate (CMPF)	-0.301393187057637	-0.173501861366301	0.0315279179422253	0.0181495557394069	3.51086e-07	Lipid	3.2527e-06	-0.209074990615539	-0.137928732117063	TRUE
3-decenoylcarnitine	-0.0229403632047171	-0.0358089643953714	0.015120027560134	0.0236017417739288	0.129378256122724	Lipid	0.181129558571814	-0.0820683782722719	0.0104504494815291	FALSE
3-ethylcatechol sulfate (1)	-0.108353128795916	-0.0870687715329179	0.0264288816942884	0.0212373217800172	4.30931e+09	Xenobiotics	0.000147510835471275	-0.128693922221752	-0.0454436208440843	TRUE
3-formylindole	0.0612122081976506	0.105087226254699	0.0109588923011176	0.0188138874361442	2.66454e+06	Xenobiotics	1.39497e+07	0.0682120068798564	0.141962445629542	TRUE
3-hydroxy-2-ethylpropionate	-0.0148574289326569	-0.0332588181948235	0.0104839466262422	0.0234686416059516	0.156600128350756	Amino Acid	0.252051635155027	-0.0792573557424887	0.0127397193528416	FALSE
3-hydroxy-3-methylglutarate	0.0509268091294919	0.10196011513454	0.0105635872414042	0.0211492647934937	1.54212e+08	Lipid	5.22331e+08	0.0605075561392927	0.143412674129788	TRUE
3-hydroxybutyrate (BHBA)	0.00718245840893254	0.00601064961680668	0.0316900701574775	0.0265198762323119	0.820722645824287	Lipid	0.856051766339902	-0.0459683077985247	0.057989607032138	FALSE
3-hydroxybutyroylglycine**	0.0259432929584373	0.0808063694534764	0.00584437121387041	0.0182036420853693	9.5555e+08	Lipid	2.78702e+09	0.0451272309661525	0.1164855079408	TRUE
3-hydroxydecanoate	-0.0551066042961103	-0.0684343571395729	0.0191736968823289	0.0238109322265721	0.00409720865324311	Lipid	0.00832658532755857	-0.115103784303654	-0.0217649299754915	TRUE
3-hydroxydecanoylcarnitine	0.016163495269979	0.0202330329344922	0.0189975852863133	0.0237806713432658	0.394977443498453	Lipid	0.473071842973432	-0.0263770828983087	0.0668431487672931	FALSE
3-hydroxydodecanedioate*	-0.0241754244336853	-0.0253168789650181	0.024900522860722	0.0260762132702076	0.331731519387381	Lipid	0.409785994537353	-0.076426256974625	0.0257924990445887	FALSE
3-hydroxyhexanoate	-0.015232731407783	-0.0245196564498368	0.0157416911294607	0.0253389131667224	0.333333340260615	Lipid	0.410156258523803	-0.0741839262566128	0.0251446133569391	FALSE
3-hydroxyhexanoylcarnitine (1)	-0.00192401948825287	-0.00134011655789473	0.0200720394062995	0.0139805612798253	0.923645283439165	Lipid	0.941850993600978	-0.0287420166663524	0.0260617835505629	FALSE
3-hydroxyhippurate	-0.0578858073964822	-0.0344580429784842	0.042504778742582	0.0253020828174863	0.173401663740688	Xenobiotics	0.244964255125734	-0.0840501253007574	0.0151340393437889	FALSE
3-hydroxylaurate	-0.032137443966813	-0.0354532621673526	0.0225196488967704	0.0248431398924695	0.153719825672785	Lipid	0.211448668501866	-0.0841458163565928	0.0132392920218875	FALSE
3-hydroxymyristate	-0.0231805756017842	-0.0339702035038972	0.0167901271082152	0.0246052576312414	0.167562058393813	Lipid	0.226532396540992	-0.0821965084611304	0.014256101453336	FALSE
3-hydroxyoctanoate	-0.0300241394297109	-0.04232289025258	0.0177002251425652	0.0249507463122634	0.0900009380763892	Lipid	0.130646523014113	-0.0912263530246163	0.00658057251945626	FALSE
3-hydroxyoctanoylcarnitine (1)	0.0051549600244827	0.00651146089494555	0.0187410006091574	0.0236725972692533	0.783297573220694	Lipid	0.827982334109123	-0.0398868297527908	0.0529097515426819	FALSE
3-hydroxyoctanoylcarnitine (2)	-0.00890841650315545	-0.0083448871756443	0.025985077843039	0.0243413116993	0.731765661073499	Lipid	0.776115095077954	-0.0560538581062723	0.0393640837549837	FALSE
3-hydroxypyridine sulfate	0.0508758003462425	0.0298262460632897	0.032562395106703	0.0190899013333029	0.118358048675675	Xenobiotics	0.184804672493598	-0.00758996054998388	0.0672424526765633	FALSE
3-hydroxystachydrine*	0.138648228908446	0.274951334302683	0.0110150666928351	0.0218438223731508	5.91608e-21	Xenobiotics	6.58164e-20	0.232137442451308	0.317765226154059	TRUE
3-indoleglyoxylic acid	-0.248006044130319	-0.331837580031251	0.015552557359364	0.020809666214089	7.99301e-40	Xenobiotics	1.18563e-38	-0.372624525810866	-0.291050634251637	TRUE
3-indoxyl sulfate	0.0739117357099598	0.107979919396285	0.0157925507167371	0.0230718212348141	3.06902e+08	Amino Acid	9.9743e+08	0.0627591497760494	0.153200689016521	TRUE
3-methoxycatechol sulfate (1)	0.0641936337563647	0.0363169977240894	0.0465900918991819	0.0263579448997923	0.168415333236221	Xenobiotics	0.241757494484253	-0.0153445742795035	0.0879785697276823	FALSE
3-methoxycatechol sulfate (2)	0.0104150361363841	0.0107217546882487	0.023257400229292	0.0239423211479573	0.654337042230851	Xenobiotics	0.727949959481822	-0.0362051947617476	0.057648704138245	FALSE
3-methoxytyrosine	0.00205893033210223	0.00502997077003782	0.00867263343556616	0.0211872602001108	0.812367867402279	Amino Acid	0.874459678923472	-0.0364970592221793	0.0465570007622549	FALSE
3-methyl catechol sulfate (1)	-0.132323450570057	-0.0808032234882768	0.0334650167562856	0.0204353893157088	7.9645e+09	Xenobiotics	0.000262533546364332	-0.120856586547066	-0.0407498604294874	TRUE
3-methyl-2-oxobutyrate	0.0630800770117133	0.122806534560252	0.0127701466902141	0.024861375178094	8.51164e+06	Amino Acid	3.02939e+08	0.0740782392111876	0.171534829909316	TRUE
3-methyl-2-oxovalerate	0.0209778089136914	0.0422942565321315	0.011787725203309	0.0237657362468221	0.0752960629459399	Amino Acid	0.128535703412766	-0.00428658651163979	0.0888750995759027	FALSE
3-methylglutaconate	0.00270911338931331	0.00371755775770261	0.0134668258453767	0.018479736983545	0.840587643789957	Amino Acid	0.899109568357612	-0.0325027267300455	0.0399378422454507	FALSE
3-methylglutarylcarnitine (2)	-0.0432945336177315	-0.0573082954631374	0.0172968136475335	0.0228955210797722	0.0123966846066629	Amino Acid	0.0235397718935509	-0.102183516779491	-0.0124330741467839	TRUE
3-methylhistidine	0.0388445725035932	0.021466707967257	0.0485596808248287	0.0268355762482232	0.423848645728983	Amino Acid	0.542654705516652	-0.0311310214792604	0.0740644374137744	FALSE
3-methylxanthine	0.0761634835131097	0.0591442855510454	0.0325282153968663	0.0252595859742553	0.0193113899484734	Xenobiotics	0.0429678426353533	0.00963549704150501	0.108653074060586	TRUE
3-phenylpropionate (hydrocinnamate)	-0.0396083371397178	-0.0259532388352859	0.0353638736760222	0.0231720674467381	0.262845696192919	Xenobiotics	0.339032854509707	-0.0713704910308925	0.0194640133603208	FALSE
3-ureidopropionate	0.00967726082934906	0.0151601616884139	0.012219166998663	0.0191422501329772	0.428474783101292	Nucleotide	0.43568061047543	-0.0223586485722214	0.0526789719490492	FALSE
3;4-dihydroxybutyrate	-0.0452984992017019	-0.0989263823883895	0.00968301393381821	0.0211465182284232	3.09911e+08	Lipid	9.57078e+08	-0.140373558116099	-0.05747920666068	TRUE
3;5-dichloro-2;6-dihydroxybenzoic acid	-0.635247448039648	-0.827522021087246	0.0167693811038939	0.0218450812928106	2.09048e-220	Xenobiotics	6.20177e-219	-0.870338380421155	-0.784705661753337	TRUE
3;7-dimethylurate	0.0497961988250079	0.0502460577683317	0.026410311124503	0.0266489019192959	0.0595170756775191	Xenobiotics	0.109462408539086	-0.00198578999348822	0.102477905530152	FALSE
3b-hydroxy-5-cholenoic acid	0.0456166845844495	0.0798315683283006	0.0142925458728535	0.0250126979377857	0.00143778167388379	Lipid	0.00316714144946429	0.0308066803702408	0.128856456286361	TRUE
3beta-hydroxy-5-cholestenoate	-0.00174351575722815	-0.00285091557726239	0.0120022776599843	0.0196255641519848	0.884516733669655	Lipid	0.916522273374807	-0.0413170213151527	0.0356151901606279	FALSE
4-acetamidobutanoate	0.033772159512325	0.069482166826209	0.0112632148714812	0.023172713442091	0.00274880954115405	Amino Acid	0.00600488739795547	0.0240636484797106	0.114900685172707	TRUE
4-acetylcatechol sulfate (1)	0.13205667602793	0.122544634818486	0.0274395742729845	0.0254631019801407	1.60711e+08	Xenobiotics	6.81108e+08	0.0726369549374097	0.172452314699561	TRUE
4-allylcatechol sulfate	-0.0730941052189514	-0.0491049180387058	0.0408447442431915	0.0274396657892708	0.07368394790448	Xenobiotics	0.128585713009779	-0.102886662985676	0.00467682690826492	FALSE
4-allylphenol sulfate	-0.0504285350810882	-0.0392754334706783	0.0333494528677828	0.02597367175719	0.130668415347795	Xenobiotics	0.197109982473792	-0.0901838301147708	0.0116329631734141	FALSE
4-chlorobenzoic acid	0.00779389564681272	0.0185769025809539	0.00950233436611191	0.0226489996543769	0.41220012707843	Xenobiotics	0.502545360410688	-0.0258151367416249	0.0629689419035327	FALSE
4-ethylcatechol sulfate	0.0981999577257889	0.0726547640263952	0.0297071842584965	0.0219793217041567	0.000965387573154365	Xenobiotics	0.00277159658099156	0.029575293486248	0.115734234566542	TRUE
4-ethylphenylsulfate	0.165536001647204	0.10582427965006	0.0399206378568029	0.0255205677455629	3.52263e+08	Xenobiotics	0.000125405779088187	0.055803966868757	0.155844592431364	TRUE
4-guanidinobutanoate	-0.119733655216326	-0.126028233149346	0.0209527987656162	0.0220543188395399	1.27507e+06	Amino Acid	5.82399e+06	-0.169254698074844	-0.0828017682238474	TRUE
4-hydroxychlorothalonil	0.276034848057108	0.36115752857678	0.0173913457284401	0.0227544293270113	2.2794e-39	Xenobiotics	2.8981e-38	0.316558847095838	0.405756210057722	TRUE
4-hydroxycoumarin	-0.00598943504402115	-0.00515796885589843	0.0290398754208882	0.0250084977797086	0.836618786513696	Xenobiotics	0.86580316278743	-0.0541746245041272	0.0438586867923304	FALSE
4-hydroxyglutamate	0.0958748755995906	0.15764776108756	0.0125890588944688	0.0207002818673896	4.10699	Amino Acid	31.5492	0.117075208627476	0.198220313547643	TRUE
4-hydroxyhippurate	-0.0754328751267116	-0.0785487184083263	0.0249863400222911	0.0260184300700298	0.00257015744743868	Xenobiotics	0.00692053098820397	-0.129544841345585	-0.0275525954710679	TRUE
4-hydroxyphenylacetate	0.0056622372834919	0.00723489284291794	0.0202325986651825	0.0258520927236888	0.779617570836386	Amino Acid	0.850034641750641	-0.0434352088955121	0.057904994581348	FALSE
4-hydroxyphenylacetoylcarnitine	0.000616965452963609	0.000819810169955801	0.018875474245085	0.0250813164246528	0.973928349558846	Amino Acid	0.979725542115744	-0.0483395700223637	0.0499791903622753	FALSE
4-hydroxyphenylacetylglutamine	0.0606858339883265	0.073342966361518	0.0195357521604214	0.0236102879269049	0.00192180791292207	Peptide	0.00245564344428931	0.0270668020247843	0.119619130698252	TRUE
4-methoxyphenol sulfate	0.0530086661453771	0.0565550565764482	0.0238877693003174	0.0254859109368933	0.0265995989667379	Amino Acid	0.0478226832487096	0.00660267114013736	0.106507442012759	TRUE
4-methyl-2-oxopentanoate	0.0431823914398921	0.0830313051561479	0.0125272916075086	0.024087535163284	0.00057905146812238	Amino Acid	0.00135916247378725	0.0358197362361112	0.130242874076185	TRUE
4-methylcatechol sulfate	0.0766845372691409	0.0623305819032046	0.0305419697684764	0.0248250666422851	0.0121285050829246	Xenobiotics	0.0276778705738536	0.0136734512843258	0.110987712522083	TRUE
4-methylguaiacol sulfate	0.00248964676434383	0.00205748399083276	0.0305787402051576	0.0252707610304419	0.935118450765771	Xenobiotics	0.945744796797201	-0.0474732076288334	0.0515881756104989	FALSE
4-oxo-retinoic acid	-0.0660669195245454	-0.111318581490274	0.0136851952280229	0.0230586885413205	1.49218e+08	Cofactors and Vitamins	3.48175e+08	-0.156513611031263	-0.0661235519492861	TRUE
4-vinylcatechol sulfate	-0.0849848615835897	-0.0475176455912062	0.0366322722570676	0.0204822282213146	0.0204493338268093	Xenobiotics	0.0443900173313665	-0.0876628129049827	-0.00737247827742964	TRUE
4-vinylphenol sulfate	-0.062635332037509	-0.0406478767247096	0.0371889897683947	0.0241341974640918	0.0922987744208786	Xenobiotics	0.155044005295748	-0.0879509037543295	0.00665515030491023	FALSE
5-acetylamino-6-amino-3-methyluracil	-0.023263940894362	-0.014436737265222	0.0322334484267004	0.0200028803460867	0.470547504469895	Xenobiotics	0.565928755375954	-0.0536423827435518	0.0247689082131079	FALSE
5-dodecenoate (12:1n7)	-0.0341701248914334	-0.0399871860292125	0.0208422774180664	0.0243904295649098	0.101282594515002	Lipid	0.145680444165414	-0.0877924279764356	0.00781805591801062	FALSE
5-hydroxyindole sulfate	0.0676717193532814	0.0849502896760468	0.0184621180520483	0.023176037073437	0.0002536956081721	Amino Acid	0.000630508202663014	0.0395252570121103	0.130375322339983	TRUE
5-hydroxylysine	-0.0581189151081596	-0.122324958948954	0.00993756557478936	0.0209159496306217	5829.61	Amino Acid	2.73668e+06	-0.163320220224973	-0.0813296976729355	TRUE
5-methylthioadenosine (MTA)	0.0269286546307666	0.0698810673634248	0.00847891245568803	0.0220031583682445	0.00151739500085384	Amino Acid	0.00337420730453025	0.0267548769616657	0.113007257765184	TRUE
5-methyluridine (ribothymidine)	-0.00651726141458368	-0.0205221256109359	0.00648150375200933	0.0204095287399155	0.314776063452778	Nucleotide	0.342147895057368	-0.0605248019411702	0.0194805507192984	FALSE
5-oxoproline	-0.0618216234961138	-0.158427045911969	0.00826628416872469	0.0211835747342069	11.3966	Amino Acid	83.7406	-0.199946852391014	-0.116907239432923	TRUE
5;6-dihydrothymine	0.0381617959590446	0.095070193533611	0.0105009388838227	0.0261603592514633	0.000286330380093877	Nucleotide	0.000650750863849721	0.043795889400743	0.146344497666479	TRUE
5alpha-androstan-3alpha;17beta-diol monosulfate (1)	-0.0521282152349703	-0.0448465928900862	0.0206346251795257	0.0177522409062819	0.0116093904301777	Lipid	0.021016999916701	-0.0796409850663988	-0.0100522007137736	TRUE
5alpha-androstan-3alpha;17beta-diol monosulfate (2)	-0.0198154792620853	-0.0122430812425117	0.019634211808389	0.0121310843469093	0.312991781790154	Lipid	0.394369645055594	-0.0360200065624539	0.0115338440774305	FALSE
5alpha-androstan-3beta;17alpha-diol disulfate	-0.105669225903634	-0.0732595127660201	0.0297583015045294	0.0206311596429626	0.000393239799759567	Lipid	0.000952850284032798	-0.113696585666227	-0.0328224398658135	TRUE
5alpha-androstan-3beta;17beta-diol disulfate	-0.149739873177978	-0.1051762023622	0.0222950688926946	0.0156598949082193	2454.81	Lipid	13566.1	-0.13586959638231	-0.0744828083420899	TRUE
5alpha-androstan-3beta;17beta-diol monosulfate (2)	-0.0592548192897094	-0.0558165429306251	0.0191464361334397	0.0180354591781905	0.00199802148247075	Lipid	0.00419584511318857	-0.0911660429198786	-0.0204670429413717	TRUE
5alpha-pregnan-3beta;20alpha-diol disulfate	0.0607193109431422	0.0388594781042511	0.0368926563906189	0.0236107648613037	0.0999626489460694	Lipid	0.144441442284458	-0.00741762102390414	0.0851365772324063	FALSE
5alpha-pregnan-3beta;20alpha-diol monosulfate (2)	0.102837693543248	0.0666090696069424	0.0376560630993027	0.0243902332081188	0.00637312250836978	Lipid	0.012241058476442	0.0188042125190296	0.114413926694855	TRUE
5alpha-pregnan-3beta;20beta-diol monosulfate (1)	0.0852930346514535	0.0564868456039288	0.0356571513811407	0.0236145895497	0.0168520758492385	Lipid	0.0298762988987486	0.0102022500865168	0.102771441121341	TRUE
6-bromotryptophan	-0.00504769142944926	-0.0106469708311025	0.00909758675820905	0.019189314997142	0.579070435464669	Amino Acid	0.674916576507097	-0.0482580282255008	0.0269640865632959	FALSE
6-hydroxyindole sulfate	0.0898001067131488	0.1164748192586	0.0178116256161184	0.0231024878507796	5.05388e+07	Xenobiotics	2.36735e+08	0.0711939430710716	0.161755695446128	TRUE
6-oxopiperidine-2-carboxylate	0.025116705746761	0.0461005253571526	0.0129447234042331	0.0237594275123095	0.0524904649609507	Amino Acid	0.091452459571141	-0.00046795256697392	0.0926690032812791	FALSE
7-alpha-hydroxy-3-oxo-4-cholestenoate (7-Hoca)	0.0118537264075801	0.0273250031698323	0.00990005879351946	0.0228214426934519	0.231323810552692	Lipid	0.306163866907975	-0.0174050245093333	0.072055030848998	FALSE
7-methylguanine	0.0142107025034798	0.0489799227438536	0.0057109655275284	0.0196839424555299	0.0129199570711065	Nucleotide	0.0161499463388831	0.010399395531015	0.0875604499566923	TRUE
7-methylxanthine	0.0264878350365804	0.0446638648764611	0.0127927879298755	0.0215712364073583	0.0385376437326543	Xenobiotics	0.0745619628740485	0.00238424151803891	0.0869434882348833	FALSE
9-hydroxystearate	0.0368378642197605	0.0441915525080821	0.0202410661786622	0.0242816503562142	0.0689228778246598	Lipid	0.105322410585097	-0.0034004821900977	0.0917835872062619	FALSE
9;10-DiHOME	-0.0701815087462203	-0.0980981310554321	0.0194914114600502	0.027244655608324	0.000325583176153095	Lipid	0.000807548822741929	-0.151497656047747	-0.0446986060631169	TRUE
acisoga	0.0572815010056923	0.087468347898038	0.0148070287106302	0.0226102025236548	0.000113182376194888	Amino Acid	0.000298872212139626	0.0431523509516746	0.131784344844401	TRUE
aconitate [cis or trans]	-0.0637279318009826	-0.170274124033753	0.00763324674601822	0.0203952076660945	0.0131109	Energy	0.0524436	-0.210248731059299	-0.130299517008208	TRUE
adenosine 3';5'-cyclic monophosphate (cAMP)	0.0534063754604521	0.15202016463522	0.00897294230794267	0.0255412983029691	314795	Nucleotide	1.57398e+06	0.1019592199614	0.202081109309039	TRUE
adipoylcarnitine (C6-DC)	-0.00974381077934355	-0.00970346817587664	0.0195165978148483	0.0194357926366179	0.617655687082755	Lipid	0.689934544081801	-0.0477976217436478	0.0283906853918945	FALSE
alanine	0.0580456225131887	0.149998786281724	0.00851041027484294	0.0219922046954687	1214.73	Amino Acid	7603.29	0.106894065078605	0.193103507484843	TRUE
allantoin	-0.049132168360123	-0.0889053744118498	0.00849639827958099	0.0153743564636042	857513	Nucleotide	357297	-0.119039113080514	-0.0587716357431857	TRUE
alpha-hydroxyisocaproate	0.0334656624069612	0.0611107387602798	0.0126072015019825	0.023021668841242	0.00800917449985689	Amino Acid	0.0161136963151883	0.0159882678314456	0.106233209689114	TRUE
alpha-hydroxyisovalerate	0.00542998097373855	0.00757580909284816	0.0140930438183959	0.019662354255323	0.700061907055399	Amino Acid	0.778358304555016	-0.0309624052475849	0.0461140234332813	FALSE
alpha-ketoglutaramate*	0.0983091509568742	0.17777963500391	0.00884232084783932	0.0159902161458594	7.26849e-14	Amino Acid	1.75482e-12	0.146438811358026	0.209120458649795	TRUE
alpha-ketoglutarate	0.0193238600093003	0.0301750537385433	0.0143631016060202	0.022428612223708	0.178662407006497	Energy	0.238216542675329	-0.0137850262199244	0.0741351336970111	FALSE
alpha-tocopherol	0.120928441326731	0.206320468825842	0.0141739758258577	0.0241827423345006	0.00289924	Cofactors and Vitamins	0.0202947	0.15892229385022	0.253718643801463	TRUE
andro steroid monosulfate C19H28O6S (1)*	-0.0925425149312214	-0.0907824377248038	0.0181280426219269	0.0177832632020081	3.63978e+07	Lipid	1.33318e+08	-0.12563763360074	-0.055927241848868	TRUE
androstenediol (3alpha; 17alpha) monosulfate (2)	-0.0505437933676543	-0.055032576070642	0.0155131273673195	0.0168908446527861	0.00114127006818318	Lipid	0.00256785765341215	-0.0881386315901028	-0.0219265205511812	TRUE
androstenediol (3alpha; 17alpha) monosulfate (3)	-0.0422072623132595	-0.0397909951398576	0.015802934338617	0.0148982532625873	0.00763049564984138	Lipid	0.014479554998193	-0.0689915715345287	-0.0105904187451864	TRUE
androstenediol (3beta;17beta) disulfate (1)	-0.112382171456936	-0.093842884307612	0.0192937403111429	0.0161109205882669	669973	Lipid	3.14987e+06	-0.125420288660615	-0.0622654799546089	TRUE
androstenediol (3beta;17beta) disulfate (2)	-0.0372111813412039	-0.0437036855430254	0.0132554301005618	0.015568200953917	0.00504780119294182	Lipid	0.00981516898627575	-0.0742173594127028	-0.0131900116733481	TRUE
androstenediol (3beta;17beta) monosulfate (1)	-0.0313894177268508	-0.0278706806210748	0.0184223478426584	0.0163572124045447	0.0885675533238143	Lipid	0.1297617641721	-0.0599308169339824	0.00418945569183278	FALSE
androstenediol (3beta;17beta) monosulfate (2)	-0.112374979650093	-0.115815005902071	0.0181506190228383	0.0187062463174783	72952.4	Lipid	376722	-0.152479248684328	-0.0791507631198134	TRUE
androsterone glucuronide	-0.0115030818363862	-0.0100117474377331	0.0167427685800165	0.0145721270887002	0.492136472285129	Lipid	0.5657773312767	-0.0385731165315855	0.0185496216561193	FALSE
androsterone sulfate	-0.0952108946073445	-0.081296608173456	0.0181665600040156	0.0155116671951962	1.77464e+07	Lipid	6.75486e+07	-0.111699475876041	-0.0508937404708713	TRUE
anthranilate	-0.13119306097111	-0.225197808076048	0.0147527843944242	0.0253237075501611	0.000135472	Amino Acid	0.00152631	-0.274832274874363	-0.175563341277732	TRUE
arabitol/xylitol	0.000557160607135437	0.0012245703266076	0.00966739950238128	0.0212477522898517	0.954047075134862	Carbohydrate	0.987662327370679	-0.0404210241615018	0.042870164814717	FALSE
arabonate/xylonate	-0.0508429835051784	-0.0841932353449766	0.0122720393062514	0.0203218344448412	3.57842e+09	Carbohydrate	9.30389e+09	-0.124024030856865	-0.0443624398330879	TRUE
arachidate (20:0)	-0.0297477249212318	-0.061461427881857	0.0112552474038131	0.0232543355309901	0.00828479156814636	Lipid	0.0156270020596773	-0.107039925522598	-0.0158829302411164	TRUE
arachidonoylcarnitine (C20:4)	-0.0845367848186525	-0.114747009975831	0.0141818133523263	0.0192498529688072	298249	Lipid	144536	-0.152476721794693	-0.0770172981569685	TRUE
arachidoylcarnitine (C20)*	0.0348698178953564	0.0646557717438083	0.0122580786860066	0.0227289841294417	0.0044937887830858	Lipid	0.00895913586501284	0.0201069628501024	0.109204580637514	TRUE
argininate*	0.415692311176092	0.709881022434435	0.0130173164478535	0.0222297734668475	1.68115e-166	Amino Acid	2.84114e-163	0.666310666439413	0.753451378429456	TRUE
arginine	0.036015533877037	0.103938375714398	0.00810110358592104	0.0233792327246764	9.26396e+08	Amino Acid	2.79573e+08	0.0581150795740319	0.149761671854763	TRUE
ascorbic acid 2-sulfate	0.0260410138239943	0.0318267613214223	0.0174028526155026	0.0212693883674816	0.134724734651356	Cofactors and Vitamins	0.19854171422305	-0.00986123987884163	0.0735147625216862	FALSE
ascorbic acid 3-sulfate*	0.0903456661256263	0.169451903691964	0.0098199784542019	0.0184183051012625	9.12241e-06	Cofactors and Vitamins	0.000255427	0.13335202569349	0.205551781690439	TRUE
asparagine	0.00305064627207274	0.0121702999351208	0.00589947985619237	0.0235354849129335	0.605143556339006	Amino Acid	0.700474390556794	-0.0339592504942287	0.0582998503644704	FALSE
aspartate	0.105366708653229	0.170334478769795	0.0157266258590127	0.0254234629964445	2739.31	Amino Acid	16533.7	0.120504491296764	0.220164466242826	TRUE
behenoyl dihydrosphingomyelin (d18:0/22:0)*	0.0152428399053024	0.0223137256476236	0.0155574324024549	0.022774252079435	0.327320136016662	Lipid	0.408875657117609	-0.0223238084280691	0.0669512597233163	FALSE
behenoyl sphingomyelin (d18:1/22:0)*	-0.0092793179992016	-0.0332316803954617	0.00666957482577492	0.0238855031159445	0.164300147381118	Lipid	0.224045655519707	-0.080047266502713	0.0135839057117895	FALSE
behenoylcarnitine (C22)*	0.02465945309082	0.0371344578899553	0.017042162574282	0.0256636457482522	0.148071020461259	Lipid	0.206382174536711	-0.0131662877766191	0.0874352035565297	FALSE
benzoate	-0.0196847529252582	-0.0402302444630394	0.0127796048746916	0.0261180127686642	0.123647516953275	Xenobiotics	0.18973498291106	-0.0914215494896211	0.0109610605635424	FALSE
beta-alanine	0.0354104261075068	0.0698498268724834	0.0129672487213692	0.0255789093147359	0.00637725398298782	Nucleotide	0.0088572971985942	0.0197151646156011	0.119984489129366	TRUE
beta-citrylglutamate	0.193381864125157	0.262054035854162	0.0170316749242409	0.0230798227716166	5.91745e-15	Amino Acid	1.66675e-13	0.216817583221794	0.307290488486531	TRUE
beta-cryptoxanthin	0.0594836402346326	0.0527822788828537	0.0231919240093505	0.0205791474103291	0.0103984497675971	Cofactors and Vitamins	0.0207968995351942	0.0124471499586086	0.0931174078070988	TRUE
beta-hydroxyisovalerate	-0.0270274317973341	-0.0581455824299194	0.0112263132107228	0.0241517775374634	0.0161566343124647	Amino Acid	0.0300045403895492	-0.105483066403348	-0.0108080984564912	TRUE
beta-hydroxyisovaleroylcarnitine	0.0601628632515607	0.0917423487092293	0.0113516739890339	0.0173101673898212	1.29336e+07	Amino Acid	4.96768e+07	0.0578144206251798	0.125670276793279	TRUE
betaine	0.0398946266861722	0.0906119135876494	0.00926735382925641	0.0210487660648749	1.75601e+09	Amino Acid	5.11666e+09	0.0493563321004947	0.131867495074804	TRUE
bilirubin (E;E)*	-0.0264514244040189	-0.0302468825810237	0.0191457580719245	0.0218929418499746	0.167262681834939	Cofactors and Vitamins	0.223016909113252	-0.0731570486069739	0.0126632834449266	FALSE
bilirubin (E;Z or Z;E)*	0.00443675518008483	0.00699692374334619	0.0142287779016938	0.0224392985184405	0.755214865632279	Cofactors and Vitamins	0.813308316834762	-0.0369841013527972	0.0509779488394896	FALSE
bilirubin (Z;Z)	0.096599223123908	0.143218639991358	0.0156126692723416	0.023147445574707	74796.5	Cofactors and Vitamins	349050	0.0978496466649327	0.188587633317784	TRUE
bilirubin degradation product; C16H18N2O5 (3)**	0.0822975086701518	0.111127980609365	0.0157461272758774	0.0212623122481099	1.91713e+06	Partially Characterized Molecules	479282	0.0694538486030692	0.15280211261566	TRUE
biliverdin	0.0880660393889076	0.116056896742689	0.016593725837761	0.0218678657458971	1.24351e+07	Cofactors and Vitamins	4.35229e+06	0.0731958798807303	0.158917913604647	TRUE
branched chain 14:0 dicarboxylic acid**	-0.032679267206935	-0.0280786779867106	0.0291317931226062	0.0250306175192185	0.262100595766186	Lipid	0.338367572403068	-0.0771386883243789	0.0209813323509577	FALSE
branched-chain; straight-chain; or cyclopropyl 10:1 fatty acid (1)*	-0.353982462257797	-0.420074110327745	0.0209884132460109	0.0249071351311413	1.39568e-45	Partially Characterized Molecules	1.39568e-44	-0.468892095184782	-0.371256125470708	TRUE
branched-chain; straight-chain; or cyclopropyl 12:1 fatty acid*	-0.163105242727045	-0.173027419996669	0.0231283622253863	0.0245353293229455	245.668	Partially Characterized Molecules	818.892	-0.221116665469643	-0.124938174523696	TRUE
butyrylcarnitine (C4)	0.0706495866204888	0.0945017948282544	0.0138097359586134	0.0184720802572223	3.43682e+07	Lipid	1.27364e+08	0.0582965175240987	0.13070707213241	TRUE
C-glycosyltryptophan	0.0456614988577378	0.141998708122385	0.00665416328236053	0.0206932013483496	915.207	Amino Acid	6186.8	0.101440033479619	0.18255738276515	TRUE
caffeine	0.0743323432128359	0.0386417410861351	0.0471762365698756	0.0245246125731792	0.11527733460759	Xenobiotics	0.183208621072777	-0.00942649955729625	0.0867099817295664	FALSE
caprate (10:0)	-0.0133873613056695	-0.0206679237554605	0.0162408992823269	0.0250733255361602	0.409873001390338	Lipid	0.487207529954552	-0.0698116418063345	0.0284757942954134	FALSE
caproate (6:0)	-0.223942964748661	-0.422349833436231	0.0133007270667855	0.0250847793657746	2.12942e-45	Lipid	9.58237e-44	-0.47151600099315	-0.373183665879313	TRUE
caprylate (8:0)	-0.0545170148531191	-0.0989507486493739	0.0140929749479134	0.0255793613342555	0.000113252464030926	Lipid	0.000292414148932309	-0.149086296864515	-0.0488152004342332	TRUE
carboxyethyl-GABA	-0.0391760034543961	-0.0387271692784906	0.0266480184627806	0.0263427157174361	0.141692605054915	Amino Acid	0.230250483214237	-0.0903588920846653	0.012904553527684	FALSE
carnitine	0.0147256266845708	0.0484543874069189	0.00618497890224484	0.0203515524501922	0.0173698756033177	Lipid	0.030229341519586	0.00856534460454223	0.0883434302092956	TRUE
carotene diol (1)	0.139840022750804	0.183971026635655	0.0159646975503352	0.0210028698543387	0.000425925	Cofactors and Vitamins	0.00596295	0.142805401721151	0.225136651550158	TRUE
carotene diol (2)	0.0700873815661735	0.100705682627309	0.0134667917703616	0.019349880502436	2.15584e+07	Cofactors and Vitamins	670707	0.0627799168425341	0.138631448412083	TRUE
carotene diol (3)	0.0845770904594428	0.112726419567362	0.0164910546108098	0.0219796818626419	3.2152e+07	Cofactors and Vitamins	9.00256e+07	0.0696462431165843	0.155806596018141	TRUE
catechol sulfate	0.024529212619983	0.0287382826608501	0.0202638932869794	0.0237410593691907	0.226242007584156	Xenobiotics	0.296110862867498	-0.0177941937027637	0.075270759024464	FALSE
ceramide (d18:1/14:0; d16:1/16:0)*	-0.000559708793282224	-0.00116916953764446	0.0117289983592349	0.0245005755730277	0.961944342435503	Lipid	0.961944342435503	-0.0491902976607787	0.0468519585854897	FALSE
ceramide (d18:1/17:0; d17:1/18:0)*	0.0747465684881452	0.109840621368619	0.0156538823167132	0.0230034929399029	1.93501e+08	Lipid	6.15686e+08	0.0647537752064092	0.154927467530828	TRUE
cerotoylcarnitine (C26)*	0.0457016717291279	0.0880757129474075	0.00948699245499076	0.0182832179346174	1.57046e+08	Lipid	5.26272e+08	0.0522406057955574	0.123910820099258	TRUE
cholate	0.0348364748411083	0.0185249026920493	0.0474171948881321	0.0252149198573916	0.462624935711561	Lipid	0.537737471399047	-0.0308963402284383	0.0679461456125369	FALSE
cholesterol	-0.00297712308258725	-0.00862480612899769	0.00769635205140053	0.0222965401504854	0.698930846745591	Lipid	0.751410295989287	-0.052326024823949	0.0350764125659536	FALSE
cholesterol sulfate	-0.0419493893908013	-0.0981353732999586	0.00873115350985555	0.0204254465076149	1.6725e+08	Lipid	5.54566e+08	-0.138169248454884	-0.0581014981450335	TRUE
choline	-0.0158167512948474	-0.0616426528987181	0.00601849757540565	0.0234559012844418	0.00865740947262884	Lipid	0.0162326427611791	-0.107616219416224	-0.0156690863812122	TRUE
choline phosphate	0.228175603022061	0.330920489492441	0.0165410890779326	0.02398935390949	2.51684e-27	Lipid	5.66289e-26	0.28390135582984	0.377939623155041	TRUE
cinnamoylglycine	0.0420659185290171	0.0276701306343863	0.0340820761972871	0.0224185167862083	0.217261128484702	Xenobiotics	0.292973339926341	-0.016270162266582	0.0716104235353545	FALSE
cis-3;4-methyleneheptanoate	0.190011230349148	0.203227625995913	0.0221895149944607	0.0237329259225292	0.0022315	Lipid	0.0171445	0.156711091187756	0.24974416080407	TRUE
cis-3;4-methyleneheptanoylglycine	0.145554635835903	0.177760986873137	0.0188870939865521	0.0230661733783613	0.206785	Lipid	1.32933	0.132551287051549	0.222970686694725	TRUE
cis-4-decenoate (10:1n6)*	-0.0890846335255496	-0.0985255613838324	0.0208653719827786	0.0230766228330069	2.05574e+09	Lipid	5.78177e+09	-0.143755742136526	-0.0532953806311389	TRUE
citraconate/glutaconate	0.00874606082073945	0.00695215868257259	0.0270340858817278	0.0214891319349615	0.746337253532468	Energy	0.746337253532468	-0.0351665399099519	0.0490708572750971	FALSE
citrate	0.0631091523126192	0.161274585130975	0.00604494510974035	0.0154477754650169	7.54659e-11	Energy	6.03727e-10	0.130996945219542	0.191552225042408	TRUE
citrulline	0.00992249833546324	0.0297322120707241	0.00733638465852494	0.0219830668774294	0.176374698094444	Amino Acid	0.270975672526919	-0.0133545990090375	0.0728190231504857	FALSE
corticosterone	-0.242359490863346	-0.248834348125988	0.0239611618899697	0.0246013064229192	1.84508e-09	Lipid	2.00414e-09	-0.297052908714909	-0.200615787537066	TRUE
cortisol	-0.0990864092419118	-0.165032882727019	0.0144618588200706	0.0240868779979757	983.41	Lipid	5531.68	-0.212243163603051	-0.117822601850987	TRUE
cortisone	0.00457148493169845	0.0110356760105557	0.00962876495378323	0.0232440732058295	0.635002803389129	Lipid	0.699391199536978	-0.0345227074728701	0.0565940594939816	FALSE
cortolone glucuronide (1)	0.0727572534587784	0.108761743264617	0.01340134197627	0.0200330997410479	6.39067e+06	Lipid	2.61436e+07	0.0694968677721633	0.148026618757071	TRUE
creatine	-0.0375417116823238	-0.0479372977818527	0.0145355695995954	0.0185605796086472	0.00987585886540081	Amino Acid	0.0196355311559145	-0.0843160338148012	-0.0115585617489042	TRUE
creatinine	0.0208986321742469	0.095026262218107	0.00398272917204306	0.0181095041766726	1.71572e+07	Amino Acid	6.44348e+07	0.0595316340318288	0.130520890404385	TRUE
cyclo(leu-pro)	0.0401192438305128	0.167872413303816	0.00523572689732163	0.0219080427678602	2.88524	Peptide	33.1803	0.12493264947881	0.210812177128822	TRUE
cys-gly; oxidized	0.122098329964117	0.167457416813066	0.0153360125200514	0.0210332855623446	0.289665	Amino Acid	2.44767	0.126232177110871	0.208682656515261	TRUE
cystathionine	0.11948654338216	0.133208642152952	0.022144338260754	0.0246874430173793	7.67536e+06	Amino Acid	3.16375e+07	0.0848212538388881	0.181596030467015	TRUE
cysteine s-sulfate	-0.364041618284005	-0.544066727934268	0.0146590562041664	0.0219082224202818	3.88574e-104	Amino Acid	2.18897e-102	-0.58700684387802	-0.501126611990515	TRUE
cysteinylglycine disulfide*	0.0486758480751485	0.0825465845112876	0.0138408261354756	0.0234718647846504	0.000446985166445525	Amino Acid	0.00106395060745484	0.0365417295333727	0.128551439489202	TRUE
decadienedioic acid (C10:2-DC)**	0.00479286442887195	0.00392406548785309	0.0232568312579109	0.0190410828952803	0.836747254407327	Lipid	0.86988575953237	-0.0333964569868963	0.0412445879626024	FALSE
dehydroepiandrosterone sulfate (DHEA-S)	-0.0519236249568724	-0.0530075637440971	0.0138835649226319	0.0141733931951589	0.000189522415811627	Lipid	0.000481448072424697	-0.0807874144066086	-0.0252277130815856	TRUE
deoxycarnitine	-0.0079605274504031	-0.0139413084037487	0.0115761654489729	0.0202733918904807	0.491747502649002	Lipid	0.5657773312767	-0.0536771565090909	0.0257945397015934	FALSE
deoxycholate	0.0358015619565166	0.0416259031707555	0.0205320003588201	0.0238722282529518	0.0813738895174055	Lipid	0.120909316971617	-0.00516366420503015	0.0884154705465411	FALSE
deoxycholic acid 12-sulfate*	0.0334854955246568	0.0282396325769524	0.0282536172513283	0.0238273842941893	0.236096268858911	Lipid	0.31117290665505	-0.0184620406396586	0.0749413057935634	FALSE
deoxycholic acid glucuronide	0.0488842826178371	0.0382570236008803	0.0253798019608751	0.019862328556471	0.0542397159562668	Lipid	0.084526847251488	-0.000673140369802906	0.0771871875715635	FALSE
dibutyl sulfosuccinate	0.347865504766207	0.922731503349554	0.00957249720850473	0.0253915510994668	5.38724e-206	Xenobiotics	1.19866e-204	0.872964063194599	0.972498943504509	TRUE
dihomo-linoleate (20:2n6)	-0.0887070076082399	-0.115755767944354	0.0178442933286476	0.0232854194203487	7.25289e+07	Lipid	2.56704e+08	-0.161395190008238	-0.0701163458804709	TRUE
dihomo-linolenoylcarnitine (C20:3n3 or 6)*	-0.0548579055530578	-0.0824841769727622	0.0135761849304688	0.0204131096353407	5.54045e+09	Lipid	0.000150451784607613	-0.12249387185803	-0.0424744820874944	TRUE
dihomo-linoleoylcarnitine (C20:2)*	-0.0859698008578555	-0.144297843887285	0.0134101840484729	0.0225086091280562	18215.3	Lipid	97251	-0.188414717778275	-0.100180969996295	TRUE
dihydrocaffeate sulfate (2)	0.0236531081029704	0.0160454613994559	0.0373554431610822	0.0253406579250124	0.526685515866332	Xenobiotics	0.608766375481864	-0.0336222281335685	0.0657131509324803	FALSE
dihydroorotate	-0.233130007381582	-0.244988348414085	0.023933282984237	0.0251506682313877	6.51059e-08	Nucleotide	5.4255e-07	-0.294283658147605	-0.195693038680565	TRUE
dimethylarginine (SDMA + ADMA)	0.211246978760056	0.136429810210858	0.0326631803513901	0.0210948886577202	12642.3	Amino Acid	68920.8	0.0950838284417261	0.177775791979989	TRUE
dimethylglycine	-0.00780337246326104	-0.0168835718289459	0.00905619123837148	0.0195942018645894	0.388982479058414	Amino Acid	0.50959720124707	-0.0552882074835411	0.0215210638256494	FALSE
docosadienoate (22:2n6)	-0.08993430663766	-0.12960727443377	0.0164094150794077	0.0236481454409061	4.80288e+06	Lipid	1.99067e+07	-0.175957639497946	-0.0832569093695937	TRUE
docosadioate (C22-DC)	-0.0705135800822662	-0.0934126611043889	0.0212020641813626	0.0280873731524691	0.000898477828511046	Lipid	0.00206584318234292	-0.148463912483228	-0.0383614097255494	TRUE
docosahexaenoylcarnitine (C22:6)*	-0.101245499300613	-0.11944651507909	0.0191448242145592	0.0225865105118508	1.37617e+06	Lipid	5.48727e+07	-0.163716075682318	-0.0751769544758627	TRUE
dodecadienoate (12:2)*	-0.165605578048097	-0.225463947948185	0.0171817395191663	0.023392103516486	1.69193e-07	Lipid	1.61502e-06	-0.271312470840497	-0.179615425055872	TRUE
dodecanedioate (C12-DC)	-0.0619825220546001	-0.0781657023077874	0.0197771619021594	0.0249408332945105	0.00175047721809324	Lipid	0.00372567786283359	-0.127049735565028	-0.0292816690505468	TRUE
dopamine 3-O-sulfate	0.00158133880819474	0.00198709934673066	0.0192567090220778	0.0241978466092516	0.934560852846352	Amino Acid	0.951450506813454	-0.0454406800074024	0.0494148787008637	FALSE
eicosanedioate (C20-DC)	0.0567690061125908	0.0896499103487756	0.0163633658326018	0.0258411126132365	0.000533506841263642	Lipid	0.00125413921640334	0.0390013296268321	0.140298491070719	TRUE
eicosapentaenoate (EPA	-0.0829645679930198	-0.0798064039725374	0.0210211549774593	0.0202209548809026	8.21134e+09	Lipid	0.000217358933889637	-0.119439475539107	-0.0401733324059683	TRUE
eicosenoate (20:1)	0.062051472395295	0.0726499547355448	0.020383152667316	0.023864624987698	0.00236459835806154	Lipid	0.00490031896571964	0.0258752897596567	0.119424619711433	TRUE
eicosenoylcarnitine (C20:1)*	0.0747144288445578	0.110876828785217	0.0156022158772749	0.0231538170772031	1.80851e+08	Lipid	5.87299e+08	0.0654953473138989	0.156258310256535	TRUE
epiandrosterone sulfate	-0.105992100938233	-0.0920734300629891	0.0190082845999294	0.0165121546533822	2.81198e+06	Lipid	1.19699e+06	-0.124437253183618	-0.0597096069423601	TRUE
erucate (22:1n9)	0.00193675465776818	0.00218366918491147	0.0213792592096226	0.0241048753103738	0.927827645658156	Lipid	0.941850993600978	-0.0450618864234211	0.0494292247932441	FALSE
erythritol	0.0235073918935793	0.0502322987010427	0.010468492698204	0.0223698339035858	0.0248482021424821	Xenobiotics	0.0526545235876407	0.00638742425001453	0.0940771731520708	FALSE
erythronate*	0.0010922073792518	0.00359978044750965	0.00589570782418127	0.0194315238597417	0.853049067212412	Carbohydrate	0.987662327370679	-0.0344860063175841	0.0416855672126034	FALSE
ethyl beta-glucopyranoside	-0.0884792183155772	-0.0509710241117725	0.0409255810742747	0.0235763699028736	0.0307462187983626	Xenobiotics	0.060809188290095	-0.0971807091214047	-0.00476133910214031	FALSE
ethylmalonate	-0.0124670989598781	-0.0177462296021789	0.0104294122392869	0.0148456946407337	0.232088215007534	Amino Acid	0.338128520140287	-0.0468437910980171	0.0113513318936592	FALSE
etiocholanolone glucuronide	-0.0738894275938245	-0.0750994659063874	0.0173827130236939	0.0176673782243852	2.2339e+09	Lipid	6.22725e+09	-0.109727527226182	-0.0404714045865925	TRUE
eugenol sulfate	-0.0849266561447369	-0.0553322769716651	0.0428734118829449	0.0279333204522312	0.0477498423497588	Xenobiotics	0.0904199142367773	-0.110081585058038	-0.000582968885291968	FALSE
formiminoglutamate	0.0155634753008661	0.0193097714129339	0.0189430378747965	0.0235028310938056	0.411411414846077	Amino Acid	0.531851072716233	-0.026755777530925	0.0653753203567928	FALSE
fructosyllysine	0.0245949189331165	0.0634850852167741	0.00820944073666953	0.0211904355597517	0.00277148649136406	Amino Acid	0.00600488739795547	0.0219518315196608	0.105018338913887	TRUE
fumarate	-0.0556526345955296	-0.092335358691368	0.0122128486957978	0.0202627921061707	5.52183e+08	Energy	1.47249e+09	-0.132050431219462	-0.0526202861632735	TRUE
gamma-carboxyglutamate	-0.0178934624439287	-0.0203319498534597	0.0218186949383679	0.0247921056500359	0.412263257549269	Amino Acid	0.531851072716233	-0.0689244769275301	0.0282605772206107	FALSE
gamma-CEHC	-0.0340984522292216	-0.0396174715672801	0.0209119654226661	0.0242966803882797	0.103146535296765	Cofactors and Vitamins	0.169888411077024	-0.0872389651283082	0.00800402199374807	FALSE
gamma-glutamyl-alpha-lysine	0.0188977733312318	0.0443181921123745	0.0103131568866208	0.024185942977258	0.0670490782539556	Peptide	0.077106439992049	-0.00308625612305118	0.0917226403478002	FALSE
gamma-glutamylcitrulline*	-0.274268611963043	-0.184822403417028	0.039821037842618	0.0268343499752164	768.977	Peptide	3537.29	-0.237417729368452	-0.132227077465604	TRUE
gamma-glutamylglutamate	-0.0574108765935174	-0.0729337557154628	0.0181680204458303	0.0230803297850941	0.0016025561649499	Peptide	0.00216816422316751	-0.118171202094247	-0.0276963093366784	TRUE
gamma-glutamylglutamine	-0.0828604392162606	-0.218954499812372	0.00835310458563897	0.0220726543779906	1.20089e-08	Peptide	2.76204e-07	-0.262216902393234	-0.175692097231511	TRUE
gamma-glutamylglycine	-0.024356343588674	-0.0613091893395576	0.00738467510766426	0.0185885226466192	0.000990932047645829	Peptide	0.0015194291397236	-0.0977426937269313	-0.0248756849521839	TRUE
gamma-glutamylhistidine	-0.0382231106755592	-0.0728838048200913	0.0134047739032496	0.0255602149473044	0.00439898244069277	Peptide	0.0053250840071544	-0.122981826116808	-0.0227857835233747	TRUE
gamma-glutamylisoleucine*	0.0256548192430677	0.0777495729807964	0.00645280950360207	0.0195559040458667	7.27811e+09	Peptide	0.000128766609169018	0.0394200010508976	0.116079144910695	TRUE
gamma-glutamylleucine	-0.0739087467906103	-0.154153374350487	0.0100284884840083	0.0209166763958888	25.3485	Peptide	194.338	-0.195150060086429	-0.113156688614545	TRUE
gamma-glutamylmethionine	-0.277397815826866	-0.157196466044314	0.0449693642796319	0.0254833482518463	83970.2	Peptide	275902	-0.207143828617933	-0.107249103470695	TRUE
gamma-glutamylphenylalanine	-0.0466571201621626	-0.115051238119337	0.00820136314005207	0.0202236438993612	1.47714e+06	Peptide	4.24678e+06	-0.154689580162085	-0.0754128960765887	TRUE
gamma-glutamylthreonine	-0.0641287610438562	-0.157199892037655	0.00950105547972891	0.0232900943561928	1962.02	Peptide	7521.08	-0.202848476975793	-0.111551307099517	TRUE
gamma-glutamyltryptophan	-0.0379508539733109	-0.0905313224345696	0.00877463343783831	0.0209317863983969	1.60394e+09	Peptide	3.35369e+08	-0.131557623775428	-0.0495050210937117	TRUE
gamma-glutamyltyrosine	-0.0448605647079017	-0.088463305891322	0.0113874036701822	0.0224555214750976	8.46059e+09	Peptide	0.000138995471347604	-0.132476127982513	-0.0444504838001306	TRUE
gamma-glutamylvaline	-0.0617395633203196	-0.110140274721119	0.0120943901151108	0.0215757834721236	3.64219e+07	Peptide	8.37705e+06	-0.152428810326481	-0.0678517391157563	TRUE
gamma-tocopherol/beta-tocopherol	-0.11620344634455	-0.150601989110801	0.0181857609076791	0.0235691096292376	20837.9	Cofactors and Vitamins	116692	-0.196797443984107	-0.104406534237496	TRUE
GlcNAc sulfate conjugate of C21H34O2 steroid**	0.0407909532386424	0.0442858795959821	0.0160484806687358	0.0174234977652053	0.011109284061881	Partially Characterized Molecules	0.0123436489576456	0.0101358239761797	0.0784359352157845	TRUE
glucose	-0.00972157872005075	-0.0431086533601851	0.00473040579993974	0.0209761634149013	0.0400033007079586	Carbohydrate	0.086673818200577	-0.0842219336533916	-0.00199537306697858	FALSE
glucuronide of piperine metabolite C17H21NO3 (3)*	0.0481911822540326	0.04403760494953	0.0265170362045018	0.0242315442408246	0.0693184147878243	Xenobiotics	0.123386778322327	-0.00345622176248623	0.0915314316615461	FALSE
glucuronide of piperine metabolite C17H21NO3 (4)*	0.0774345334212604	0.0659476061495261	0.0285338286007002	0.0243010141258294	0.00671212624847808	Xenobiotics	0.0161453847598527	0.0183176184629004	0.113577593836152	TRUE
glucuronide of piperine metabolite C17H21NO3 (5)*	0.0603337263502268	0.053553640054993	0.0272472252316076	0.0241852804529345	0.026925958389261	Xenobiotics	0.055730472014982	0.00615049036724143	0.100956789742745	FALSE
glutamate	-0.0027891071311679	-0.00359033495785003	0.0179682991430406	0.0231300590161812	0.876661397585093	Amino Acid	0.90971716640425	-0.0489252506295652	0.0417445807138651	FALSE
glutamine	0.049592288710388	0.193291080864147	0.00604640968451116	0.0235665078918167	0.0430591	Amino Acid	0.382999	0.147100725396186	0.239481436332108	TRUE
glutamine conjugate of C6H10O2 (1)*	0.144370275083608	0.175304634006623	0.0196396639166653	0.0238478737602336	29.0949	Partially Characterized Molecules	145.475	0.128562801436565	0.222046466576681	TRUE
glutamine conjugate of C7H12O2*	0.0979075460927816	0.0807497281734525	0.0313571690377618	0.0258619787456296	0.0018212636288261	Partially Characterized Molecules	0.00303543938137683	0.0300602498320186	0.131439206514886	TRUE
glutamine_degradant*	0.0311487009483244	0.0571428001082623	0.0113080445597022	0.0207447922455061	0.00593311454845734	Partially Characterized Molecules	0.00741639318557168	0.0164830073070704	0.0978025929094542	TRUE
glutarate (C5-DC)	0.0473636149613492	0.0532711389566324	0.0221523273035654	0.0249153217499136	0.0326368845356474	Lipid	0.0541085190985734	0.0044371083268017	0.102105169586463	FALSE
glutarylcarnitine (C5-DC)	0.0361360658770012	0.0392682474590624	0.0150347097657234	0.0163378798778248	0.0163338326380978	Amino Acid	0.0300045403895492	0.00724600289852579	0.071290492019599	TRUE
glycerate	-0.0830561276156715	-0.16232249048961	0.0104898203436386	0.0205010010922627	0.407557	Carbohydrate	1.32456	-0.202504452630445	-0.122140528348775	TRUE
glycerol	0.0558795378924416	0.0767904552456389	0.0177771766635704	0.0244296488565337	0.00169616667780933	Lipid	0.00365953769527356	0.0289083434868329	0.124672567004445	TRUE
glycerophosphorylcholine (GPC)	-0.236079980400052	-0.480498392146902	0.0116345880126179	0.0236801139337662	5.14216e-69	Lipid	8.0989e-67	-0.526911415457084	-0.434085368836721	TRUE
glycine	0.0499354260257943	0.122240424962929	0.00830748379140918	0.0203364711159155	220651	Amino Acid	1.09677e+06	0.0823809415757344	0.162099908350123	TRUE
glycine conjugate of C10H14O2 (1)*	0.0702206441880901	0.0726431392050037	0.0233630538486732	0.0241690402104145	0.00268503525732587	Partially Characterized Molecules	0.00383576465332268	0.0252718203925912	0.120014458017416	TRUE
glyco-beta-muricholate**	0.0540100352932007	0.0526632901666933	0.0251890033515288	0.0245609132693599	0.032144126733905	Lipid	0.0535735445565084	0.00452390015874783	0.100802680174639	FALSE
glycochenodeoxycholate	-0.0214367932883164	-0.0164027482641098	0.0319712981234451	0.0244634142682851	0.502619840363682	Lipid	0.575728180780218	-0.0643510402299485	0.031545543701729	FALSE
glycochenodeoxycholate 3-sulfate	0.0059920259800831	0.00530690475919125	0.0253284227983927	0.0224324006501945	0.813013416092238	Lipid	0.8508279935849	-0.0386606005151899	0.0492744100335724	FALSE
glycochenodeoxycholate glucuronide (1)	0.0184424235311915	0.0141456215454923	0.0249947995749786	0.0191713944100185	0.460696462558136	Lipid	0.537479206317826	-0.0234303114981439	0.0517215545891284	FALSE
glycocholate	-0.0516085211164797	-0.0373457729939893	0.0335804937678108	0.0243000471656274	0.124494074146424	Lipid	0.175854858099208	-0.0849738654386191	0.0102823194506405	FALSE
glycocholenate sulfate*	0.00615478674227874	0.00931328874286669	0.0127927673908287	0.0193577359411491	0.630490474501618	Lipid	0.696857892870209	-0.0286278737017856	0.047254451187519	FALSE
glycodeoxycholate 3-sulfate	-0.0191088274628921	-0.0147474360740847	0.0300178275959238	0.0231665702363709	0.52447342840498	Lipid	0.596422851796277	-0.0601539137373716	0.0306590415892022	FALSE
glycohyocholate	-0.0380092580386646	-0.0404600536301896	0.024068964183673	0.0256209047991387	0.114460934966747	Lipid	0.163145676536314	-0.0906770270365014	0.00975691977612227	FALSE
glycolithocholate	0.0587150285006291	0.0574479463343271	0.0266441674151897	0.0260691809044126	0.0276669311049697	Lipid	0.046855286548739	0.00635235176167827	0.108543540906976	TRUE
glycolithocholate sulfate*	0.0119434001027631	0.00993722648554245	0.0294313870476049	0.0244876966658807	0.684931676212389	Lipid	0.741420886621659	-0.0380586589795837	0.0579331119506686	FALSE
glycosyl ceramide (d18:1/20:0; d16:1/22:0)*	0.0218686424843542	0.0506663462366302	0.00841499385129522	0.0194962715382938	0.00942818617251654	Lipid	0.0175732464162291	0.0124536540215743	0.088879038451686	TRUE
glycosyl ceramide (d18:2/24:1; d18:1/24:2)*	0.00700250210864287	0.0143001603279052	0.00999727586797372	0.0204159378371153	0.483737686331087	Lipid	0.560210923508428	-0.0257150778328408	0.0543153984886511	FALSE
glycosyl-N-behenoyl-sphingadienine (d18:2/22:0)*	-0.000494755529019512	-0.00100385438779945	0.0102625080812014	0.020822533883669	0.961553946343633	Lipid	0.961944342435503	-0.0418160207997907	0.0398083120241918	FALSE
glycosyl-N-palmitoyl-sphingosine (d18:1/16:0)	0.00909856802682663	0.0191760427513741	0.0101082120716504	0.0213039575298453	0.368172348139869	Lipid	0.44605496024638	-0.0225797140071228	0.060931799509871	FALSE
glycosyl-N-stearoyl-sphingosine (d18:1/18:0)	-0.053493360511452	-0.0909406126632743	0.0124600257389675	0.0211824862687266	1.8499e+09	Lipid	5.24971e+09	-0.132458285749978	-0.0494229395765702	TRUE
glycosyl-N-tricosanoyl-sphingadienine (d18:2/23:0)*	-0.0359108880613345	-0.0552393408621894	0.0147500873134969	0.0226890824717476	0.0149988647250892	Lipid	0.0268445590250176	-0.0997099425068147	-0.0107687392175642	TRUE
glycoursodeoxycholate	0.0193542862348796	0.0129207362850493	0.0356011557845677	0.0237669909266081	0.586751578740962	Lipid	0.65775952419402	-0.0336625659311025	0.0595040385012012	FALSE
glycoursodeoxycholic acid sulfate (1)	-0.00364579199028402	-0.00266428932622573	0.0308592713691045	0.0225514860811912	0.90596722368283	Lipid	0.934866454008394	-0.0468652020453605	0.041536623392909	FALSE
guaiacol sulfate	0.026975912710228	0.0255334449067869	0.0221349944832485	0.0209513823766106	0.223109456460392	Xenobiotics	0.296110862867498	-0.01553126455137	0.0665981543649438	FALSE
guanidinoacetate	-0.0115183182857033	-0.0244331494125451	0.00970783738128959	0.0205926798796788	0.235574490550314	Amino Acid	0.340274264128231	-0.0647948019767155	0.0159285031516254	FALSE
gulonate*	-0.00468105555059681	-0.00773235091241635	0.0128219043690537	0.0211797238625649	0.715090302794285	Cofactors and Vitamins	0.813308316834762	-0.0492446096830436	0.0337799078582109	FALSE
heptenedioate (C7:1-DC)*	-0.0213328161510864	-0.0309682267647911	0.016573796745197	0.0240596971503305	0.198201865572153	Lipid	0.264549100234018	-0.0781252331794389	0.0161887796498566	FALSE
hexadecadienoate (16:2n6)	-0.231754756433784	-0.261075950734567	0.0217547807563483	0.0245071564285605	8.86547e-12	Lipid	1.21418e-10	-0.309109977334545	-0.213041924134588	TRUE
hexadecanedioate (C16-DC)	-0.0451913818842905	-0.0649317127480196	0.0162620921090886	0.0233656385240178	0.00550732593404298	Lipid	0.0106429918357272	-0.110728364255094	-0.0191350612409446	TRUE
hexadecasphingosine (d16:1)*	0.131825472398631	0.222750847911493	0.0141606572712202	0.0239278369859353	3.4339e-07	Lipid	3.09051e-05	0.17585228741906	0.269649408403926	TRUE
hexadecenedioate (C16:1-DC)*	-0.0387289409755011	-0.0563920009757481	0.016409733612077	0.02389370043579	0.0183695960761489	Lipid	0.0317935316702577	-0.103223653829896	-0.00956034812159973	TRUE
hexanoylcarnitine (C6)	0.0619765337636623	0.0813637546743522	0.0176362951564983	0.0231532017900479	0.000451496642001945	Lipid	0.00108565986435582	0.0359834791658582	0.126744030182846	TRUE
hexanoylglutamine	0.0242600405981843	0.0238153686490672	0.0243485060891823	0.0239022126208368	0.319198880627184	Lipid	0.400588236643677	-0.0230329680877729	0.0706637053859073	FALSE
hippurate	-0.0147601450932689	-0.0134730815248946	0.0252510692855928	0.0230492121131452	0.558929522453352	Xenobiotics	0.637752916645491	-0.0586495372666593	0.03170337421687	FALSE
histidine	0.00494029883189733	0.0164225797447747	0.00517837701747255	0.0172140010982476	0.340192569039292	Amino Acid	0.471250362029839	-0.0173168624077905	0.05016202189734	FALSE
homoarginine	0.024040568615341	0.0428172402607332	0.011535342186674	0.0205449182920495	0.0372862582956769	Amino Acid	0.0663302910733621	0.00254920040831618	0.0830852801131502	FALSE
homocitrulline	-0.0118966934329385	-0.0142242963798019	0.01956597179375	0.0233940786422702	0.543240396511259	Amino Acid	0.646532584580302	-0.0600766905186514	0.0316280977590477	FALSE
homostachydrine*	-0.0646743855641146	-0.0639783343527929	0.0232329404095046	0.0229828983538508	0.00542687960618292	Xenobiotics	0.01341645235973	-0.10902481512634	-0.0189318535792454	TRUE
homovanillate (HVA)	-0.0364031394037313	-0.074222260595985	0.0127620691207123	0.0260205475554229	0.00438532173637774	Amino Acid	0.00914962189441776	-0.125222533804614	-0.0232219873873562	TRUE
hydantoin-5-propionate	0.0285002518026547	0.035150157797651	0.0186403700792927	0.0229896898536426	0.126442525305467	Amino Acid	0.209497909574745	-0.00990963431548853	0.0802099499107904	FALSE
hydroquinone sulfate	0.0420601947094024	0.0382801946305967	0.0286580771965927	0.0260825414719013	0.142363239489244	Xenobiotics	0.211172138575712	-0.0128415866543298	0.0894019759155232	FALSE
hydroxy-CMPF*	-0.237683202995809	-0.153228155604719	0.0263418857459296	0.0169819260138051	4.36275e-05	Lipid	0.000357955	-0.186512730591777	-0.119943580617661	TRUE
hydroxy-N6;N6;N6-trimethyllysine*	0.0991874712846569	0.158961176773366	0.0148613666509781	0.0238173259253698	3252.03	Amino Acid	18951.5	0.112279217959641	0.205643135587091	TRUE
hydroxyasparagine**	-0.266178762361044	-0.141663918087543	0.0498751655360017	0.0265442340418998	1.05863e+07	Amino Acid	4.25973e+07	-0.193690616809667	-0.0896372193654194	TRUE
hydroxypalmitoyl sphingomyelin (d18:1/16:0(OH))**	-0.00418276013094758	-0.0110345724622876	0.00769419973985806	0.0202981289652735	0.586763258090538	Lipid	0.65775952419402	-0.0508189052342238	0.0287497603096485	FALSE
imidazole lactate	0.00148079455814315	0.00268181294626753	0.0100079183503811	0.0181249754394667	0.8823882256077	Amino Acid	0.90971716640425	-0.0328431389150871	0.0382067648076222	FALSE
imidazole propionate	0.0154944121132199	0.0143346022321077	0.011974878907017	0.0110785181557994	0.195853868763524	Amino Acid	0.298131397468324	-0.00737929335325919	0.0360484978174746	FALSE
indole-3-carboxylate	-0.00868395480393057	-0.0187901391707059	0.0114855051690148	0.024852068607493	0.449695271197415	Amino Acid	0.571417299491452	-0.0675001936413921	0.0299199152999803	FALSE
indoleacetate	-0.0121235340938236	-0.0160396692454542	0.0170506401949806	0.0225583255702697	0.477152288137056	Amino Acid	0.597323975519722	-0.0602539873631828	0.0281746488722744	FALSE
indoleacetoylcarnitine*	-0.0052780046919494	-0.00549125496477705	0.0219172986515831	0.0228028359312722	0.809724824044794	Amino Acid	0.874459678923472	-0.0501848133900705	0.0392023034605164	FALSE
indoleacetylglutamine	0.012053063593637	0.0132919297016279	0.0190442254228267	0.0210016734397552	0.526876025168099	Amino Acid	0.631503888322047	-0.0278713502402923	0.054455209643548	FALSE
indolelactate	0.0122339016730014	0.0257818052137703	0.00996939971869923	0.0210095788339503	0.219920024848944	Amino Acid	0.326021791223435	-0.0153969693007723	0.0669605797283129	FALSE
indolepropionate	0.142269008710902	0.129684085036287	0.0257162316125146	0.023441408620672	3.59948e+06	Amino Acid	1.55977e+07	0.08373892413977	0.175629245932804	TRUE
indolin-2-one	-0.0242492386325398	-0.0256450182970592	0.0188845450706223	0.019971534414193	0.199271040507343	Xenobiotics	0.277111290705523	-0.0647892257488775	0.0134991891547591	FALSE
isobutyrylcarnitine (C4)	0.0420263143173111	0.0551076127497767	0.016350060361502	0.021439253226781	0.0102334635442327	Amino Acid	0.0199261168022658	0.013086676425286	0.0971285490742673	TRUE
isoleucine	-0.00408216455478766	-0.0155087025807085	0.00546661456038453	0.0207684178828465	0.455310171744054	Amino Acid	0.574234470333919	-0.0562148016310876	0.0251973964696706	FALSE
isoleucylglycine	0.0149983375012617	0.028472328364573	0.0127055903696822	0.0241198560201032	0.237968313855025	Peptide	0.248785055393889	-0.0188025894348294	0.0757472461639753	FALSE
isoursodeoxycholate	0.0993965692326178	0.0701955188370385	0.0350785829863824	0.0247730817251304	0.00465216608521465	Lipid	0.00921655545184034	0.0216402786557829	0.118750759018294	TRUE
isovalerylcarnitine (C5)	-0.0079577970432506	-0.0153148243254648	0.0119747885318054	0.023045546613272	0.506421601757727	Amino Acid	0.612249211852491	-0.0604840956874779	0.0298544470365482	FALSE
isovalerylglycine	0.0700444879265615	0.0984076632366893	0.0169283160930142	0.0237831138260611	3.66103e+09	Amino Acid	0.000104866690982758	0.0517927601376096	0.145022566335769	TRUE
kynurenate	0.00196390666777964	0.0035012852949608	0.0120679770505283	0.0215149891184545	0.870742800347043	Amino Acid	0.90971716640425	-0.03866809337721	0.0456706639671316	FALSE
kynurenine	0.0230368062746924	0.0568418751544811	0.0091843928936756	0.022661913635378	0.0122156235295363	Amino Acid	0.0234595497328595	0.0124245244291402	0.101259225879822	TRUE
lactate	-0.13767168028983	-0.324386500676169	0.0106120333556786	0.0250044189048926	6.12607e-23	Carbohydrate	3.98194e-22	-0.373395161729759	-0.27537783962258	TRUE
lactosyl-N-behenoyl-sphingosine (d18:1/22:0)*	0.152885702462346	0.280822734573386	0.0137024253104935	0.0251688188235134	4.79167e-14	Lipid	7.18751e-13	0.2314918496793	0.330153619467472	TRUE
lactosyl-N-nervonoyl-sphingosine (d18:1/24:1)*	0.135505681801806	0.2941192760454	0.009456940058423	0.0205265810747063	2.699e-30	Lipid	7.08487e-29	0.253887177138976	0.334351374951825	TRUE
laurate (12:0)	-0.015611615549463	-0.020596952335743	0.0194855519149142	0.0257079725513058	0.423122247406926	Lipid	0.497326522138737	-0.0709845785363025	0.0297906738648164	FALSE
leucine	0.00338755824929035	0.0136781277225312	0.00510676510360579	0.0206198625073733	0.507188696209164	Amino Acid	0.612249211852491	-0.0267368027919205	0.0540930582369828	FALSE
lignoceroyl sphingomyelin (d18:1/24:0)	-0.00593465274677778	-0.0163022186793009	0.00793844796596957	0.0218065521669743	0.45480392894328	Lipid	0.532577091513506	-0.0590430609265705	0.0264386235679688	FALSE
lignoceroylcarnitine (C24)*	0.0370398258552377	0.0700242496874091	0.0122235362929992	0.0231087468064607	0.00247684561778775	Lipid	0.00509938803662184	0.0247311059467461	0.115317393428072	TRUE
linoleate (18:2n6)	-0.0754989767199526	-0.0974110073441158	0.0189320249921316	0.0244266572299137	6.91862e+09	Lipid	0.000184691991362503	-0.145287255514747	-0.0495347591734849	TRUE
linolenate [alpha or gamma	0.174590333520153	0.191476265287564	0.0225826341026183	0.0247667688762724	1.71485	Lipid	11.4931	0.14293339829007	0.240019132285058	TRUE
linoleoylcarnitine (C18:2)*	-0.164488972789357	-0.300223649686341	0.0121997230414233	0.0222668140881942	1.23064e-25	Lipid	2.58434e-24	-0.343866605299202	-0.256580694073481	TRUE
lithocholate sulfate (1)	0.0764203436397025	0.0626317335812349	0.0297357554104506	0.0243704990320998	0.0102460029670711	Lipid	0.0187644821780663	0.0148655554783193	0.110397911684151	TRUE
lysine	0.00256390061627806	0.0106911116477508	0.00522234441590247	0.0217764553192673	0.623519779890817	Amino Acid	0.71237527103355	-0.0319907407780131	0.0533729640735147	FALSE
malate	0.0133441313277645	0.0303051132853042	0.00906148372779732	0.0205790308982101	0.141018882583285	Energy	0.225630212133257	-0.0100297872751875	0.0706400138457959	FALSE
maleate	-0.0313686027451084	-0.033621793434754	0.0218377631048322	0.0234063584582916	0.151042245822604	Lipid	0.20890698437765	-0.0794982560130056	0.0122546691434976	FALSE
mannitol/sorbitol	0.0554027207737443	0.0458056565460837	0.0326626736193578	0.0270047244754477	0.0900101199226624	Carbohydrate	0.146266444874326	-0.00712360342579386	0.0987349165179613	FALSE
mannonate*	-0.0142110783015832	-0.0286204349877042	0.00862495113949363	0.017370240886823	0.0995856347383362	Xenobiotics	0.164131879476147	-0.0626661071258772	0.00542523715046882	FALSE
mannose	0.000135786814228328	0.000318736119326389	0.00877990774589334	0.0206093186505139	0.987662327370679	Carbohydrate	0.987662327370679	-0.0400755284356808	0.0407130006743336	FALSE
margarate (17:0)	0.00677647396716671	0.0100862486396147	0.0152823055611459	0.0227465101206214	0.657512740293005	Lipid	0.714194873076885	-0.0344969111968032	0.0546694084760327	FALSE
margaroylcarnitine (C17)*	-0.0312190293993387	-0.0561088437816518	0.0130667010534347	0.0234843139666681	0.0169818938697021	Lipid	0.0298762988987486	-0.102138099156321	-0.0100795884069823	TRUE
metabolonic lactone sulfate	-0.0126083608510406	-0.012688529550118	0.0167363043728341	0.0168427200889439	0.451330590908223	Partially Characterized Molecules	0.451330590908223	-0.0457002609244482	0.0203232018242121	FALSE
methionine	0.0339591786794451	0.0879592128662087	0.00888773865755933	0.0230205360341261	0.000137239447712246	Amino Acid	0.00035682256405184	0.0428389622393215	0.133079463493096	TRUE
methionine sulfone	0.0329980676483998	0.0516612236153176	0.011730879485163	0.018365669006583	0.00495981766197838	Amino Acid	0.010222063230175	0.0156645123624148	0.0876579348682203	TRUE
methionine sulfoxide	-0.030890778474925	-0.063038284127624	0.0120217195152292	0.0245325177259218	0.0102578234425865	Amino Acid	0.0199261168022658	-0.111122018870431	-0.0149545493848173	TRUE
methyl glucopyranoside (alpha + beta)	-0.0386944114041484	-0.0321617851285182	0.0267946720536046	0.0222710322732743	0.148873352001678	Xenobiotics	0.217208661117203	-0.0758130083841359	0.0114894381270994	FALSE
methyl-4-hydroxybenzoate sulfate	-0.678665358621253	-0.298003670422772	0.0556244442039837	0.0244248337231909	5.10646e-19	Xenobiotics	5.04972e-18	-0.345876344520226	-0.250130996325318	TRUE
methylmalonate (MMA)	0.0072684049894454	0.0110229223972953	0.0148325877912589	0.0224944075641817	0.624169628817248	Lipid	0.692300820695187	-0.0330661164285008	0.0551119612230913	FALSE
methylsuccinate	0.0618281787901249	0.128994990872711	0.011594917245313	0.0241910124719358	1.0851e+07	Amino Acid	4.26468e+07	0.081580606427717	0.176409375317705	TRUE
methylsuccinoylcarnitine	-0.0155411785890514	-0.0205140776337265	0.0161705890008357	0.021344888114208	0.336635822274191	Amino Acid	0.470177305490398	-0.0623500583375741	0.0213219030701212	FALSE
myristate (14:0)	0.0673997147698699	0.0820358329674731	0.0203674796311761	0.0247903594651191	0.000953175294163145	Lipid	0.00217572621493761	0.0334467284158396	0.130624937519106	TRUE
myristoleate (14:1n5)	0.0247131905624424	0.0265416532429531	0.0225112404632939	0.0241767867623496	0.27242412914474	Lipid	0.350259594614665	-0.0208448488112522	0.0739281552971583	FALSE
myristoyl dihydrosphingomyelin (d18:0/14:0)*	-0.0134546466602169	-0.0294810430490352	0.00937049217034132	0.0205320801088972	0.15120886488287	Lipid	0.20890698437765	-0.0697239200624737	0.0107618339644034	FALSE
N-(2-furoyl)glycine	0.147143049199646	0.111369421705137	0.0321049430888605	0.0242995436422651	4.87731e+08	Xenobiotics	1.88731e+09	0.0637423161662978	0.158996527243977	TRUE
N-acetyl-1-methylhistidine*	0.163573733056556	0.130019683397686	0.0302493584523763	0.0240442761528298	7.19752e+06	Amino Acid	3.04095e+07	0.0828929021381401	0.177146464657233	TRUE
N-acetyl-2-aminoadipate	-0.0124516410788749	-0.021203407739212	0.0110082694923829	0.0187455472793964	0.258148587478547	Amino Acid	0.36661438053676	-0.0579446804068289	0.0155378649284049	FALSE
N-acetyl-2-aminooctanoate*	-0.0944260446867511	-0.115699796303161	0.0180186945873598	0.0220782232309146	1.77985e+07	Lipid	6.75486e+07	-0.158973113835754	-0.0724264787705688	TRUE
N-acetyl-aspartyl-glutamate (NAAG)	0.0194704312103326	0.0306047979670381	0.0142733625203503	0.0224357319838809	0.172694627401648	Amino Acid	0.270235111397023	-0.0133692367213685	0.0745788326554447	FALSE
N-acetyl-beta-alanine	0.03620548306711	0.0857572918086796	0.0105916152588337	0.0250875879433356	0.000643395757603121	Nucleotide	0.00134040782833984	0.0365856194397419	0.134928964177617	TRUE
N-acetyl-isoputreanine	0.0217062453465053	0.0348786059029044	0.00803188565507267	0.012906007922995	0.00694307254297985	Amino Acid	0.014137099515224	0.00958283037383425	0.0601743814319746	TRUE
N-acetylalanine	0.0497290554249289	0.191305431183613	0.00538442972848999	0.0207136580834848	6.6438e-06	Amino Acid	8.02002e-05	0.150706661339982	0.231904201027243	TRUE
N-acetylarginine	-0.0171563568023879	-0.0280536328135275	0.010742732769894	0.017566239966431	0.110427585727063	Amino Acid	0.186622619878736	-0.0624834631477323	0.00637619752067718	FALSE
N-acetylcarnosine	0.0375577220453165	0.0539850960331585	0.00942693882297263	0.0135501880823028	7.0297e+09	Amino Acid	0.000191615943004851	0.0274267273918451	0.0805434646744719	TRUE
N-acetylcitrulline	-0.0175113307282104	-0.0165540645470357	0.0201009490734601	0.0190021200320703	0.383771752123855	Amino Acid	0.506698641476027	-0.0537982198098935	0.0206900907158222	FALSE
N-acetylglucosamine/N-acetylgalactosamine	-0.00211715619582215	-0.0051109154308771	0.0110933716701556	0.0267799251473914	0.84866447786586	Carbohydrate	0.987662327370679	-0.0575995687197642	0.04737773785801	FALSE
N-acetylglutamate	-0.069514938488857	-0.125202084206341	0.0112645217964675	0.0202883241669207	82655.9	Amino Acid	436527	-0.164967199573506	-0.0854369688391766	TRUE
N-acetylglycine	-0.0148932445967095	-0.0211016123117803	0.0157203117384763	0.0222734489836383	0.343561256587933	Amino Acid	0.472047580189925	-0.0647575723197114	0.0225543476961508	FALSE
N-acetylhistidine	0.0778873574630642	0.157128382691472	0.010015672407598	0.0202054153361126	1.21267	Amino Acid	9.75908	0.117525768632692	0.196730996750253	TRUE
N-acetylisoleucine	0.0909629115508764	0.16393145716988	0.012376239012918	0.022304199162926	29.3398	Amino Acid	206.601	0.120215226810545	0.207647687529215	TRUE
N-acetylkynurenine (2)	0.0116432816206564	0.0142255457009358	0.0167805633896783	0.0205021813578585	0.48785782311953	Amino Acid	0.606235089023534	-0.0259587297604669	0.0544098211623384	FALSE
N-acetylleucine	0.112080495316677	0.194434792550664	0.0110003253188583	0.0190831238327314	8.97328e-10	Amino Acid	1.68498e-08	0.157031869838511	0.231837715262818	TRUE
N-acetylmethionine	0.0824362578231	0.183252491290132	0.00969225866541096	0.0215455018649237	0.00360951	Amino Acid	0.0381254	0.141023307634882	0.225481674945383	TRUE
N-acetylneuraminate	0.0873750458005811	0.197432711542494	0.0104449780415501	0.0236014793222727	0.00114535	Carbohydrate	0.0496317	0.151173812070839	0.243691611014148	TRUE
N-acetylphenylalanine	0.106725170996266	0.198795606355078	0.0103957149944309	0.0193639649065052	4.20641e-10	Amino Acid	8.88604e-09	0.160842235138327	0.236748977571828	TRUE
N-acetylputrescine	0.0408193810875159	0.0974400632468816	0.00913281438410297	0.0218009677633546	8.30133e+08	Amino Acid	2.59801e+09	0.0547101664307065	0.140169960063057	TRUE
N-acetylserine	0.015592108242556	0.0536636405737432	0.00543713485210773	0.0187130852297528	0.0041801886278758	Amino Acid	0.00883064847638762	0.0169859935234278	0.0903412876240586	TRUE
N-acetyltaurine	0.127822148210509	0.20800082163644	0.0135139664832893	0.0219908378277466	8.87249e-07	Amino Acid	1.36314e-05	0.164898779494057	0.251102863778823	TRUE
N-acetylthreonine	0.433550048635798	0.501094464388658	0.024599068704572	0.0284314514454871	1.63389e-50	Amino Acid	6.90318e-49	0.445368819555503	0.556820109221813	TRUE
N-acetyltryptophan	0.0679135413708905	0.118812093597762	0.0113449178467088	0.0198474915878829	256081	Amino Acid	1.23651e+06	0.0799110100855119	0.157713177110013	TRUE
N-acetyltyrosine	0.0379555802409287	0.0609949786182972	0.0115769916837357	0.018604335798092	0.00106231006218683	Amino Acid	0.00239373867346099	0.0245304804540369	0.0974594767825575	TRUE
N-acetylvaline	0.0657141936994843	0.175187147002555	0.00711384867375153	0.0189647743235145	6.53844e-06	Amino Acid	8.02002e-05	0.138016189328466	0.212358104676643	TRUE
N-behenoyl-sphingadienine (d18:2/22:0)*	0.0268196899503862	0.0571974360502794	0.0103323325015552	0.0220354123631254	0.00951241329332057	Lipid	0.0176259422787999	0.0140080278185537	0.100386844282005	TRUE
N-carbamoylvaline	0.011482242475264	0.0229821980378292	0.0123507789828286	0.0247206109012518	0.352656136687423	Amino Acid	0.48063618629173	-0.0254701993286242	0.0714345954042827	FALSE
N-delta-acetylornithine	-0.0187498901781917	-0.0225846114425891	0.0155054738454285	0.018676648167227	0.226719839525922	Amino Acid	0.333179590259833	-0.059190841850354	0.0140216189651758	FALSE
N-formylanthranilic acid	-0.00651454126652686	-0.0112174357457318	0.0132821378706732	0.0228706093084067	0.623855266940623	Amino Acid	0.71237527103355	-0.056043829990209	0.0336089584987453	FALSE
N-formylmethionine	0.0617180316924258	0.165029615398927	0.00750984670615372	0.0200807945366402	0.0377558	Amino Acid	0.354485	0.125671258107113	0.204387972690742	TRUE
N-methylhydroxyproline**	0.139016137845503	0.162623827492864	0.0202998258642777	0.0237471377830704	1006.65	Amino Acid	654.321	0.116079437438046	0.209168217547682	TRUE
N-methylproline	0.0252169556160688	0.0469444799359947	0.0112473060607925	0.0209382505066714	0.025073495683858	Amino Acid	0.0455636641996989	0.00590550894291871	0.0879834509290708	TRUE
N-oleoyltaurine	0.142670014130161	0.214538676897085	0.0167706729301542	0.025218739922648	3.55767e-05	Lipid	0.00266825	0.165109946648695	0.263967407145475	TRUE
N-oxalyl glycine (NOG)	0.149283600153305	0.224972948048347	0.0166039324778846	0.0250224112689495	5.77888e-05	Xenobiotics	0.0004286	0.175929021961206	0.274016874135488	TRUE
N-palmitoyl-heptadecasphingosine (d17:1/16:0)*	0.0521533812104943	0.0869802373303105	0.0130143879802931	0.0217051038487004	6.37698e+09	Lipid	0.000171688011706173	0.0444382337868577	0.129522240873763	TRUE
N-palmitoyl-sphingadienine (d18:2/16:0)*	-0.00140704206432969	-0.00261455869071403	0.0146058942843988	0.0271406014113145	0.923265585288875	Lipid	0.941850993600978	-0.0558101374568905	0.0505810200754625	FALSE
N-palmitoyl-sphinganine (d18:0/16:0)	0.0202473036736821	0.035044221587056	0.0128679606784382	0.022271986070662	0.115777355194784	Lipid	0.164278679668274	-0.00860887111144154	0.0786973142855535	FALSE
N-palmitoyl-sphingosine (d18:1/16:0)	0.0246730364713029	0.0605946325810799	0.00846824545618368	0.0207972059953249	0.00361468629721092	Lipid	0.00739367651702233	0.0198321088302432	0.101357156331917	TRUE
N-stearoyl-sphingadienine (d18:2/18:0)*	0.00172098734049257	0.00251832524372802	0.0149157975692848	0.02182632531063	0.908155983893868	Lipid	0.934866454008394	-0.0402612723651068	0.0452979228525628	FALSE
N-stearoyl-sphinganine (d18:0/18:0)*	0.0376058227739159	0.0391576161485067	0.0211931343639629	0.022067662909463	0.0761514533469441	Lipid	0.114773721551614	-0.00409500315404089	0.0824102354510542	FALSE
N-stearoyl-sphingosine (d18:1/18:0)*	0.00536241650209964	0.00894088418386882	0.0119714890117257	0.0199603474889331	0.654253131028179	Lipid	0.71311327430407	-0.03018139689444	0.0480631652621776	FALSE
N;N-dimethyl-pro-pro	-0.0106463164023928	-0.0148576901443968	0.0167530179213995	0.0233800255273022	0.525187708643787	Peptide	0.525187708643787	-0.0606825401779092	0.0309671598891156	FALSE
N;N-dimethylalanine	-0.0459751486904511	-0.106300786363407	0.00948386353163464	0.021927980221745	1.35034e+08	Amino Acid	4.65729e+08	-0.149279627598027	-0.0633219451287867	TRUE
N;N;N-trimethyl-5-aminovalerate	-0.0526552284647561	-0.116325475673296	0.0100490179737346	0.0222002036630911	1.78567e+07	Amino Acid	6.56038e+07	-0.159837874852955	-0.0728130764936374	TRUE
N;N;N-trimethyl-alanylproline betaine (TMAP)	0.032491590773577	0.0856358270460487	0.00741929342823131	0.0195545159131018	1.2552e+09	Amino Acid	3.72157e+09	0.0473089758563692	0.123962678235728	TRUE
N1-Methyl-2-pyridone-5-carboxamide	0.0307498836178495	0.0398914054411765	0.0186277641062498	0.0241655448085553	0.0989537831383239	Cofactors and Vitamins	0.169888411077024	-0.00747306238359194	0.087255873265945	FALSE
N1-methyladenosine	0.0659622190689789	0.190189070216418	0.00644459278286405	0.0185817142994326	5.69955e-10	Nucleotide	7.12444e-09	0.15376891018953	0.226609230243306	TRUE
N1-methylinosine	0.0913731266984786	0.071120502654198	0.0331282827849153	0.0257854821090721	0.00586843559765396	Nucleotide	0.00863005234949111	0.0205809577204168	0.121660047587979	TRUE
N2-acetyl;N6-methyllysine	0.0201529111951998	0.0145960050928151	0.0174989641564995	0.0126738498211659	0.249604438563352	Amino Acid	0.357484323027174	-0.0102447405566701	0.0394367507423003	FALSE
N2-acetyl;N6;N6-dimethyllysine	0.068011738577296	0.133951972203161	0.0103805999262097	0.0204450270182031	7298.25	Amino Acid	41113.5	0.0938797192474833	0.174024225158839	TRUE
N2;N2-dimethylguanosine	0.0330327283374576	0.0713139295027474	0.00998004919648171	0.0215457989894463	0.0009508307650333	Nucleotide	0.00182852070198712	0.0290841634834327	0.113543695522062	TRUE
N2;N5-diacetylornithine	0.0230550594038664	0.0354103138572006	0.0156651821819752	0.0240601860084968	0.141256980832048	Amino Acid	0.230250483214237	-0.0117476507194532	0.0825682784338545	FALSE
N4-acetylcytidine	0.151696109303329	0.259273142813455	0.0133664001426273	0.022845335908725	6.25546e-16	Nucleotide	1.56387e-13	0.214496284432354	0.304050001194556	TRUE
N6-acetyllysine	0.0259682835829122	0.0630002935244705	0.00708361176845397	0.0171851797290003	0.000253174272998057	Amino Acid	0.000630508202663014	0.0293173412556299	0.0966832457933111	TRUE
N6-carbamoylthreonyladenosine	0.0313518200462287	0.107320246836421	0.00658614028704204	0.0225449814480443	2.07945e+08	Nucleotide	5.19862e+08	0.0631320831982543	0.151508410474588	TRUE
N6-methyllysine	-0.121992948271829	-0.124460614422212	0.0253783110722147	0.0258916620492503	1.65269e+08	Amino Acid	5.5861e+08	-0.175208272038743	-0.0737129568056818	TRUE
N6-succinyladenosine	0.0260696805393109	0.0669783453604045	0.00943032107591673	0.0242284250829162	0.00575689232028866	Nucleotide	0.00863005234949111	0.0194906321978888	0.11446605852292	TRUE
N6;N6-dimethyllysine	0.0302235588505868	0.037315705637399	0.0189891377776682	0.0234450575169682	0.111635664449349	Amino Acid	0.186796309821187	-0.0086366070958586	0.0832680183706567	FALSE
N6;N6;N6-trimethyllysine	0.00425469281275424	0.00809687132690299	0.0126667129403	0.0241053230693838	0.736986702290454	Amino Acid	0.814057207105142	-0.0391495618890892	0.0553433045428952	FALSE
nervonoylcarnitine (C24:1)*	0.0277816517416162	0.0540821602972034	0.0116280730867139	0.0226362103474657	0.0169826877690305	Lipid	0.0298762988987486	0.00971518801617067	0.0984491325782361	TRUE
nicotinamide	0.198671816756039	0.235378667232806	0.023085241893968	0.0273504997259958	0.00155808	Cofactors and Vitamins	0.0145421	0.181771687769854	0.288985646695758	TRUE
nonadecanoate (19:0)	-0.0206820075580064	-0.0373780898115716	0.0121188650797206	0.0219021304432683	0.0880605609460854	Lipid	0.129621853729051	-0.0803062654803774	0.00555008585723414	FALSE
nonanoylcarnitine (C9)	0.0202548057679588	0.0268185940552311	0.0175553414156448	0.0232443391618171	0.248740065543103	Lipid	0.323773225810237	-0.0187403107019305	0.0723774988123926	FALSE
o-cresol sulfate	-0.166411603223735	-0.0940346399074406	0.0339547695362303	0.0191869104354866	1.03454e+07	Xenobiotics	4.6037e+08	-0.131640984360994	-0.0564282954538867	TRUE
O-sulfo-L-tyrosine	0.000419503972454149	0.00111986649045912	0.00745905080616024	0.0199119474354058	0.95515578674522	Xenobiotics	0.95515578674522	-0.0379075504829362	0.0401472834638545	FALSE
octadecadienedioate (C18:2-DC)*	-0.0697559355644156	-0.064442134636945	0.0292201965706287	0.0269942883897472	0.0170721707992849	Lipid	0.0298762988987486	-0.117350939880849	-0.0115333293930406	TRUE
octadecanedioate (C18-DC)	-0.0838487867032955	-0.121122886925615	0.0175271562163306	0.0253186700009193	1.85146e+08	Lipid	5.95113e+08	-0.170747480127417	-0.0714982937238135	TRUE
octadecanedioylcarnitine (C18-DC)*	-0.00132335720157708	-0.00196242467926746	0.0150392319904426	0.0223018849182227	0.929890980983823	Lipid	0.941850993600978	-0.0456741191189839	0.0417492697604489	FALSE
octadecenedioate (C18:1-DC)	0.0143808192380728	0.0206244896370704	0.0165332848378261	0.023711483758986	0.384514024327649	Lipid	0.462297395661105	-0.0258500185305422	0.0670989978046829	FALSE
oleate/vaccenate (18:1)	0.111227239170459	0.140844300708012	0.0194731168388235	0.024658326002017	1.29446e+06	Lipid	5.82509e+06	0.0925139817440586	0.189174619671965	TRUE
oleoyl-linoleoyl-glycerol (18:1/18:2) [2]	0.0203130263950289	0.0243933697196731	0.0186208872050537	0.0223613250565344	0.275467009279814	Lipid	0.352732146029031	-0.0194348273911344	0.0682215668304806	FALSE
oleoylcarnitine (C18:1)	0.0478157392216438	0.102215481163806	0.011303310900395	0.0241630346249044	2.44544e+09	Lipid	6.75714e+09	0.0548559332989939	0.149575029028619	TRUE
ornithine	-0.0907131212702812	-0.207154822157934	0.00976911883156529	0.0223090115945071	4.24489e-06	Amino Acid	5.97822e-05	-0.250880484883168	-0.1634291594327	TRUE
orotate	0.0522818454552931	0.108834481265524	0.0106280147281329	0.0221242088863866	9.4361e+07	Nucleotide	2.62114e+08	0.0654710318482061	0.152197930682842	TRUE
orotidine	0.0515364467635524	0.0943486844084236	0.00996635615411211	0.0182455844462929	2.57299e+07	Nucleotide	8.0406e+07	0.0585873388936895	0.130110029923158	TRUE
oxalate (ethanedioate)	0.00624895191480518	0.0112128853231571	0.0109339669237926	0.0196195008243237	0.567716594967935	Cofactors and Vitamins	0.691133246047921	-0.0272413362925173	0.0496671069388315	FALSE
p-cresol glucuronide*	0.222620193527084	0.139794452575136	0.036356571768273	0.0228301259078549	111123	Amino Acid	56908.4	0.0950474057957399	0.184541499354531	TRUE
p-cresol sulfate	0.152198364954018	0.124312463026416	0.0280213619136269	0.0228872663506599	6.30625e+06	Xenobiotics	3.11809e+07	0.079453420979122	0.169171505073709	TRUE
palmitate (16:0)	-0.0178533600070745	-0.0299490712821229	0.014243507544234	0.0238935316702673	0.210200401156241	Lipid	0.279380280017788	-0.0767803933558468	0.0168822507916009	FALSE
palmitoleate (16:1n7)	0.0213218751444639	0.0194810069553563	0.0264970918062706	0.0242094105831352	0.421100785806612	Lipid	0.496804297861734	-0.0279694377875887	0.0669314516983013	FALSE
palmitoleoyl-linoleoyl-glycerol (16:1/18:2) [1]*	-0.112679530691304	-0.124427537702453	0.0229847252777333	0.0253811207193498	1.02735e+08	Lipid	3.51755e+08	-0.174174534312378	-0.0746805410925269	TRUE
palmitoleoylcarnitine (C16:1)*	0.0143334053296657	0.0228285385397705	0.0151478393520409	0.0241256719173784	0.344149409337069	Lipid	0.421817369420921	-0.0244577784182913	0.0701148554978322	FALSE
palmitoyl dihydrosphingomyelin (d18:0/16:0)*	-0.00586947157196658	-0.0196647028548965	0.00623958280287209	0.0209046998954782	0.346986738218603	Lipid	0.42364659898783	-0.0606379146500339	0.0213085089402408	FALSE
palmitoyl ethanolamide	-0.068694628606332	-0.193859572622634	0.0093039692085899	0.0262562522145309	22.9719	Lipid	134.003	-0.245321826963114	-0.142397318282153	TRUE
palmitoyl sphingomyelin (d18:1/16:0)	-0.0098512013717879	-0.0488048028649839	0.00448198109119466	0.0222046220907411	0.0280724268957331	Lipid	0.0472877779259675	-0.0923258621628365	-0.00528374356713133	TRUE
palmitoyl-linoleoyl-glycerol (16:0/18:2) [2]*	-0.191796310082339	-0.215232529395533	0.0212605738432005	0.023858472995169	4.43182e-05	Lipid	0.000357955	-0.261995136466064	-0.168469922325002	TRUE
palmitoyl-sphingosine-phosphoethanolamine (d18:1/16:0)	-0.00189466378425108	-0.00537087373064571	0.00755535047850787	0.0214174323424244	0.802018177391669	Lipid	0.842314148384759	-0.0473490411217976	0.0366072936605061	FALSE
palmitoylcarnitine (C16)	-0.0625980061487562	-0.150581956865202	0.00953721775368471	0.0229421510484951	6757.73	Lipid	36701.5	-0.195548572920252	-0.105615340810152	TRUE
pantoate	-0.00641213398651707	-0.00815141851230989	0.0197592950723027	0.0251189828505205	0.74558594583452	Cofactors and Vitamins	0.813308316834762	-0.05738462489933	0.0410817878747103	FALSE
pantothenate	0.0010185835533868	0.00168003896361098	0.0140663427717081	0.0232008497029042	0.942281003939774	Cofactors and Vitamins	0.942281003939774	-0.0437936264540813	0.0471537043813032	FALSE
paraxanthine	0.0238089708061232	0.015345072731259	0.0359513950566338	0.023170962593326	0.507888490411128	Xenobiotics	0.59476415324461	-0.0300700139516599	0.0607601594141779	FALSE
pentadecanoate (15:0)	0.0523988463493304	0.0745678817360252	0.0166892417930352	0.0237501680855781	0.001717341889107	Lipid	0.00368001833380071	0.0280175522882922	0.121118211183758	TRUE
pentose acid*	-0.122220447695594	-0.101130249138342	0.0268600069533924	0.0222250797331362	5.6964e+08	Partially Characterized Molecules	1.13928e+09	-0.144691405415289	-0.0575690928613954	TRUE
perfluorohexanesulfonate (PFHxS)	-0.509023765407448	-0.475151682846958	0.0144694218908561	0.0135065799054778	3.27221e-195	Xenobiotics	5.82454e-194	-0.501624579461694	-0.448678786232221	TRUE
perfluorooctanesulfonate (PFOS)	-108677550045057	-114184451643484	0.0124224903515965	0.0130519619576944	0	Xenobiotics	0	-116742636187192	-111626267099776	TRUE
perfluorooctanoate (PFOA)	-0.786168293851018	-0.910043344961684	0.0143927373466661	0.0166605737480899	0	Xenobiotics	0	-0.942698069507941	-0.877388620415428	TRUE
phenol sulfate	0.0933651036587075	0.0961805527123634	0.0235316710611611	0.0242412747398789	7.52851e+09	Amino Acid	0.000201955328497308	0.0486676542222007	0.143693451202526	TRUE
phenylacetate	0.0989114074833137	0.107856390886823	0.0218551270773922	0.0238315800868375	6.39002e+08	Amino Acid	2.03757e+09	0.0611464939166218	0.154566287857025	TRUE
phenylacetylcarnitine	0.194506809490212	0.174228224384891	0.0267583400253301	0.0239686110852331	5.26498	Peptide	302.736	0.127249746657834	0.221206702111948	TRUE
phenylacetylglutamate	0.085888004531274	0.100426589310816	0.0204500336785202	0.0239116876079859	2.7939e+09	Peptide	5.35498e+09	0.0535596815991633	0.147293497022468	TRUE
phenylacetylglutamine	0.106776414612498	0.115385289144782	0.0208854403790227	0.0225693341155469	3.49924e+07	Peptide	8.37705e+06	0.0711493942783097	0.159621184011253	TRUE
phenylalanine	-0.00387782717178758	-0.0208053219764255	0.00425299068572176	0.0228181496129934	0.361995835560884	Amino Acid	0.485534096903091	-0.0655288952178925	0.0239182512650415	FALSE
phenyllactate (PLA)	0.0125880889621377	0.0251363851537187	0.0099766613461254	0.0199217850222309	0.207192314735955	Amino Acid	0.309871691950234	-0.0139103134898539	0.0641830837972913	FALSE
phosphate	0.00827135004406076	0.0170205671353273	0.00662490982408007	0.0136325656423175	0.211993533361427	Energy	0.242278323841631	-0.00969926152361503	0.0437403957942696	FALSE
phosphoethanolamine	0.340345475861219	0.384094468534078	0.024364569296252	0.0274964615622557	2.76304e-28	Lipid	6.69505e-27	0.330201403872057	0.437987533196099	TRUE
phytanate	-0.14310895664111	-0.150059459468886	0.0223876584715314	0.0234749802378685	20505.6	Xenobiotics	14038.5	-0.196070420735108	-0.104048498202664	TRUE
picolinate	0.00574838397708417	0.0101676967970515	0.0145811727014383	0.0257910646826469	0.693453037507758	Amino Acid	0.77611631350206	-0.0403827899809364	0.0607181835750393	FALSE
picolinoylglycine	-0.018903438470707	-0.0300733119540742	0.0139549980867257	0.0222008822062157	0.175706131676915	Lipid	0.236527484949693	-0.0735870410782569	0.0134404171701085	FALSE
pimeloylcarnitine/3-methyladipoylcarnitine (C7-DC)	-0.00128898312526278	-0.00205117425882235	0.0154104102209942	0.0245227700376233	0.933348563536153	Lipid	0.94232306895477	-0.0501158035325641	0.0460134550149194	FALSE
pipecolate	-0.0307604143315734	-0.0368616164118662	0.0224208270111137	0.0268679061345468	0.170238734802525	Amino Acid	0.268881740015203	-0.089522712435578	0.0157994796118455	FALSE
piperine	0.212003610968621	0.113669668795442	0.0462151027691188	0.0247790846632823	4.78281e+08	Xenobiotics	1.88731e+09	0.0651026628554081	0.162236674735475	TRUE
pregnenediol disulfate (C21H34O8S2)*	-0.0279537131250397	-0.0254993796956063	0.0164452517949168	0.0150013602068773	0.0893313779113669	Lipid	0.130274926120743	-0.0549020457010858	0.00390328630987327	FALSE
pregnenediol sulfate (C21H34O5S)*	-0.0266015881636512	-0.0274868596475839	0.0151747012744396	0.0156796985788416	0.0797594587603643	Lipid	0.119072177770212	-0.0582190688621135	0.00324534956694574	FALSE
pregnenetriol disulfate*	-0.0541575043791003	-0.0524185589653237	0.01674450324396	0.0162068533382659	0.0012401477354779	Lipid	0.00277054281330169	-0.0841839915083249	-0.0206531264223226	TRUE
pregnenetriol sulfate*	-0.0631854298703846	-0.0725777160108015	0.0139692841620907	0.0160457678434757	6.46841e+08	Lipid	1.92222e+09	-0.104027420984014	-0.0411280110375891	TRUE
pregnenolone sulfate	-0.0849220525475657	-0.0801187673680416	0.0177141317637728	0.0167122008869677	1.76172e+08	Lipid	5.78063e+08	-0.112874681106498	-0.0473628536295849	TRUE
proline	0.0298487531843999	0.0820284146126888	0.00739989552778598	0.0203359146927803	5.7085e+09	Amino Acid	0.000158153546989245	0.0421700218148395	0.121886807410538	TRUE
prolylglycine	0.0637593247941598	0.0815853681678805	0.0198473603099206	0.0253963510948875	0.00133795170262007	Peptide	0.00192330557251636	0.031808520021901	0.13136221631386	TRUE
propionylcarnitine (C3)	0.0551765623742426	0.098541274774798	0.0111446636597413	0.0199035481137539	8.03835e+07	Lipid	2.7825e+07	0.0595303204718404	0.137552229077756	TRUE
pseudouridine	0.0309339530805495	0.0986045517123663	0.00597234328213738	0.0190373416056484	2.46014e+07	Nucleotide	8.0406e+07	0.0612913621652956	0.135917741259437	TRUE
pyridoxate	0.0723115947720086	0.0713504353879577	0.0253325324649698	0.0249958146622821	0.00435727897078486	Cofactors and Vitamins	0.00938490855245971	0.0223586386498849	0.120342232126031	TRUE
pyrraline	0.0265328376564661	0.0304837322534875	0.0240443777894899	0.027624726168627	0.26995223598463	Xenobiotics	0.343224985751887	-0.0236607310370214	0.0846281955439964	FALSE
pyruvate	0.272612662709816	0.431713928815313	0.015172668808579	0.0240276896782951	8.62828e-53	Carbohydrate	1.12168e-51	0.384619657045854	0.478808200584771	TRUE
quinate	-0.0658952865979826	-0.0288522904073347	0.0413912573069673	0.0181231866162321	0.11154885098181	Xenobiotics	0.180506322497837	-0.0643737361751497	0.0066691553604802	FALSE
quinolinate	0.0756320028334389	0.110395915767782	0.0153415450036561	0.0223932177718616	8.94286e+07	Cofactors and Vitamins	2.27637e+08	0.066505208934933	0.154286622600631	TRUE
retinal	0.0185115626689781	0.0364860048947835	0.0127703153393365	0.025170094838065	0.147341387951443	Cofactors and Vitamins	0.20627794313202	-0.0128473809878239	0.0858193907773908	FALSE
retinol (Vitamin A)	0.0172421643045734	0.0366244390783698	0.0111177229101685	0.0236153859933732	0.121098922190565	Cofactors and Vitamins	0.188376101185323	-0.00966171746864165	0.0829105956253813	FALSE
ribitol	0.0161001388705037	0.0431351811960266	0.00814140313498528	0.0218122900828434	0.0481223177025768	Carbohydrate	0.0893700185904997	0.000383092633653603	0.0858872697583996	FALSE
S-adenosylhomocysteine (SAH)	0.0527763457892527	0.110702473360422	0.0106888470324192	0.0224206846109639	8.60419e+07	Amino Acid	3.02939e+08	0.0667579315229325	0.154647015197911	TRUE
S-allylcysteine	0.0969738341125355	0.139440869868669	0.0163238744516474	0.0234724683621684	336901	Xenobiotics	1.87401e+06	0.0934348318788188	0.185446907858519	TRUE
S-methylcysteine	0.0154135545769056	0.023130029100774	0.0170971474321512	0.0256564775939745	0.367421995350599	Amino Acid	0.488931631608277	-0.0271566669834159	0.073416725184964	FALSE
S-methylcysteine sulfoxide	0.0515896030722413	0.0366409542972349	0.0367361138026174	0.0260914251465522	0.160384238799232	Amino Acid	0.255706946764813	-0.0144982389900075	0.0877801475844773	FALSE
salicylate	0.258668240847457	0.15587144753372	0.0413590270818025	0.0249226244347046	49222.7	Xenobiotics	312916	0.107023103641699	0.204719791425741	TRUE
sarcosine	0.366854817906251	0.749451777235696	0.0129272101059922	0.0264091409346324	5.37492e-135	Amino Acid	4.54181e-132	0.697689861003816	0.801213693467575	TRUE
serine	0.0038788957579393	0.0130053466766594	0.00669175015215848	0.0224364190309264	0.562217094264902	Amino Acid	0.664438384131248	-0.0309700346239564	0.0569807279772751	FALSE
spermidine	-0.0229213302931774	-0.0306649310768674	0.0168681557246763	0.0225667893649712	0.17435471646044	Amino Acid	0.270329789741416	-0.0748958382322109	0.0135659760784761	FALSE
sphinganine-1-phosphate	0.0977689112222797	0.158731922490633	0.0162603728309378	0.0263993963684545	21824.1	Lipid	107416	0.106989105608462	0.210474739372804	TRUE
sphingomyelin (d17:1/14:0; d16:1/15:0)*	0.0395845502683683	0.0624336886260435	0.0118004773679849	0.018611991916962	0.000810757216688841	Lipid	0.0018778567886543	0.025954184468798	0.098913192783289	TRUE
sphingomyelin (d17:1/16:0; d18:1/15:0; d16:1/17:0)*	0.000434685220967133	0.00117339999971505	0.00662258853227271	0.0178771787193319	0.947673931137181	Lipid	0.95372935561729	-0.0338658702901755	0.0362126702896056	FALSE
sphingomyelin (d17:2/16:0; d18:2/15:0)*	0.0211758228014069	0.0375290679211513	0.00936619543124366	0.0165993353740458	0.0238795192069559	Lipid	0.0411040904382027	0.00499437058802147	0.0700637652542812	TRUE
sphingomyelin (d18:0/18:0; d19:0/17:0)*	-0.0623359529234321	-0.0895454570046501	0.0142752923235776	0.0205064255063184	1.32925e+09	Lipid	3.8065e+09	-0.129738050997034	-0.049352863012266	TRUE
sphingomyelin (d18:0/20:0; d16:0/22:0)*	-0.0159392675801528	-0.0237024781379554	0.0136817586000662	0.0203454507853706	0.244164679216665	Lipid	0.320466141471872	-0.0635795616772817	0.0161746054013709	FALSE
sphingomyelin (d18:1/14:0; d16:1/16:0)*	-0.0126191592069558	-0.0384774174288934	0.00619523322485603	0.0188900520987752	0.041796988070084	Lipid	0.0671737308269207	-0.0755019195424929	-0.00145291531529396	FALSE
sphingomyelin (d18:1/17:0; d17:1/18:0; d19:1/16:0)	-0.00775133973511598	-0.0214420015741461	0.00683860797108863	0.0189171740488622	0.257160989922152	Lipid	0.333356838787975	-0.058519662709916	0.0156356595616238	FALSE
sphingomyelin (d18:1/18:1; d18:2/18:0)	-0.0483547707308518	-0.148172887209476	0.00648102402482443	0.0198597165764144	12.9963	Lipid	80.271	-0.187097931699248	-0.109247842719704	TRUE
sphingomyelin (d18:1/19:0; d19:1/18:0)*	0.00592232251156545	0.0120399501597947	0.00888950609864819	0.0180721685054981	0.505354551488116	Lipid	0.576763346807089	-0.0233815001109815	0.047461400430571	FALSE
sphingomyelin (d18:1/20:0; d16:1/22:0)*	-0.0276979261858299	-0.0974052734608058	0.00558107908610297	0.0196269760754276	7.56743e+07	Lipid	2.6486e+08	-0.135874146568644	-0.0589364003529677	TRUE
sphingomyelin (d18:1/20:1; d18:2/20:0)*	-0.0665413995556162	-0.197664149239557	0.00642039026680248	0.0190720512094539	1.60383e-10	Lipid	1.9431e-09	-0.235045369610086	-0.160282928869027	TRUE
sphingomyelin (d18:1/20:2; d18:2/20:1; d16:1/22:2)*	-0.126963745970185	-0.242511918296264	0.011292227232986	0.0215691469023907	1.92955e-14	Lipid	3.03904e-13	-0.28478744622495	-0.200236390367578	TRUE
sphingomyelin (d18:1/21:0; d17:1/22:0; d16:1/23:0)*	-0.0102651611981375	-0.019808666632083	0.00994179643147914	0.019184670112237	0.301957280562379	Lipid	0.381994150109034	-0.0574106200520675	0.0177932867879015	FALSE
sphingomyelin (d18:1/22:1; d18:2/22:0; d16:1/24:1)*	-0.0493356742808633	-0.132245382196695	0.00855021104069466	0.022919032594993	922931	Lipid	4.21338e+06	-0.177166686082881	-0.0873240783105083	TRUE
sphingomyelin (d18:1/22:2; d18:2/22:1; d16:1/24:2)*	-0.159625826979316	-0.390607744216596	0.00802696987364585	0.0196421635180982	4.29434e-67	Lipid	4.50906e-64	-0.429106384712068	-0.352109103721123	TRUE
sphingomyelin (d18:1/24:1; d18:2/24:0)*	0.0299309190432566	0.103640317710599	0.00662987973347668	0.0229569576853804	6.73422e+08	Lipid	1.9825e+09	0.0586446806472537	0.148635954773945	TRUE
sphingomyelin (d18:1/25:0; d19:0/24:1; d20:1/23:0; d19:1/24:0)*	-0.0292340831434128	-0.0509938443308743	0.0109306080308185	0.0190665710852286	0.00754788386620949	Lipid	0.0144095964718545	-0.0883643236579225	-0.0136233650038262	TRUE
sphingomyelin (d18:2/14:0; d18:1/14:1)*	0.0313561071977468	0.0598270801482107	0.00990688961500091	0.0189022277312129	0.00157495839829407	Lipid	0.00344522149626829	0.0227787137950333	0.096875446501388	TRUE
sphingomyelin (d18:2/16:0; d18:1/16:1)*	-0.0182415031287392	-0.0713559933243216	0.00510606419077733	0.0199735887848321	0.00036237363334529	Lipid	0.000884865848866407	-0.110504227342593	-0.0322077593060507	TRUE
sphingomyelin (d18:2/18:1)*	-0.155889759225322	-0.393248545536416	0.00822678816394278	0.0207529506491225	1.75425e-59	Lipid	1.10518e-57	-0.433924328808696	-0.352572762264136	TRUE
sphingomyelin (d18:2/21:0; d16:2/23:0)*	-0.0161404995390537	-0.0311414946670352	0.00912248666881639	0.0176009341755293	0.0770026769721032	Lipid	0.115504015458155	-0.0656393256510727	0.00335633631700227	FALSE
sphingomyelin (d18:2/23:0; d18:1/23:1; d17:1/24:1)*	-0.00215155429369872	-0.00482279272135725	0.0085879820393755	0.0192502961193908	0.802203950842628	Lipid	0.842314148384759	-0.0425533731153632	0.0329077876726487	FALSE
sphingomyelin (d18:2/23:1)*	-0.0913710548373548	-0.185124641497381	0.00902349177926681	0.0182822742242043	1.65478e-10	Lipid	1.86163e-08	-0.220957898976821	-0.14929138401794	TRUE
sphingomyelin (d18:2/24:1; d18:1/24:2)*	-0.0130750968924402	-0.0451479536801985	0.00623680990541991	0.0215355348444803	0.0361751355768927	Lipid	0.0590423197239441	-0.0873576019753798	-0.00293830538501718	FALSE
sphingomyelin (d18:2/24:2)*	-0.176503608192866	-0.420452028023663	0.00824754465766957	0.0196466061687743	3.29707e-77	Lipid	1.03858e-74	-0.45895937611446	-0.381944679932865	TRUE
sphingosine	0.405308526508737	0.380546698281813	0.0271655137578284	0.0255058699522521	1.09741e-33	Lipid	3.1426e-32	0.330555193175399	0.430538203388228	TRUE
sphingosine 1-phosphate	0.0569464546729854	0.119788952519783	0.0125209543748411	0.0263382859867786	5.75517e+08	Lipid	1.72655e+09	0.0681659119856972	0.171411993053869	TRUE
stachydrine	-0.0337007165688085	-0.0570172915321592	0.0132946986982062	0.0224929256314221	0.0113276145371387	Xenobiotics	0.0265304656264564	-0.101103425769746	-0.012931157294572	TRUE
stearate (18:0)	-0.0385497793705852	-0.0740517387688546	0.0117084691304838	0.0224912440898522	0.0010113307909572	Lipid	0.00229186474209724	-0.118134577184965	-0.0299689003527442	TRUE
stearidonate (18:4n3)	0.0417112715519274	0.0455542243750511	0.021676674599455	0.0236737951558064	0.0544728571176256	Lipid	0.084526847251488	-0.000846414130329418	0.0919548628804317	FALSE
stearoyl sphingomyelin (d18:1/18:0)	-0.0832599307747872	-0.253682368897025	0.00687758560342836	0.0209551244149979	1.49905e-18	Lipid	2.77765e-17	-0.294754412750421	-0.212610325043629	TRUE
stearoylcarnitine (C18)	-0.0304854908714004	-0.05499924501983	0.0120962586328921	0.0218230073834172	0.0118087792038235	Lipid	0.0212558025668823	-0.0977723394913276	-0.0122261505483324	TRUE
succinylcarnitine (C4-DC)	0.114417282269636	0.100597907846007	0.0274315545314886	0.0241183581718734	3.1691e+09	Energy	6.3382e+09	0.0533259258291355	0.147869889862879	TRUE
sulfate of piperine metabolite C16H19NO3 (2)*	0.105492885330322	0.0855584023867609	0.0312167257562396	0.0253178512947719	0.000741206230044609	Xenobiotics	0.00219891181579901	0.0359354138490081	0.135181390924514	TRUE
sulfate of piperine metabolite C16H19NO3 (3)*	0.0835087100486416	0.075346317840356	0.0277404943341797	0.0250290550762219	0.00264379835504421	Xenobiotics	0.00692053098820397	0.026289369890961	0.124403265789751	TRUE
sulfate of piperine metabolite C18H21NO3 (1)*	0.044235473080886	0.0477157371751851	0.0235299526105631	0.0253811919781485	0.0602658204316313	Xenobiotics	0.109462408539086	-0.00203139910198597	0.0974628734523561	FALSE
sulfate of piperine metabolite C18H21NO3 (3)*	0.0612444754615501	0.0720672054112746	0.0210123913699833	0.0247255660797254	0.00360215655183181	Xenobiotics	0.00915976951751518	0.0236050958950128	0.120529314927536	TRUE
sulfate*	-0.0573713162487922	-0.196202075072187	0.0055067831104849	0.0188324470117479	9.36488e-11	Xenobiotics	8.33474e-10	-0.233113671215213	-0.159290478929161	TRUE
tartronate (hydroxymalonate)	-0.154695808493079	-0.179565007297712	0.0159716369634358	0.0185392683604873	1.09055e-07	Xenobiotics	8.82352e-07	-0.215901973284267	-0.143228041311157	TRUE
taurine	0.291946002371215	0.403694261495364	0.0183185495332641	0.0253303462470238	9.09377e-40	Amino Acid	3.07369e-38	0.354046782851198	0.453341740139531	TRUE
taurochenodeoxycholate	-0.132795749353468	-0.0887854069635793	0.0367656067575248	0.0245809777355235	0.000311787285081074	Lipid	0.000779468212702685	-0.136964123325205	-0.0406066906019533	TRUE
taurochenodeoxycholic acid 3-sulfate	-0.0777638769198421	-0.0647534219558347	0.027655915349741	0.0230288821384583	0.00497655939052237	Lipid	0.00973674663363073	-0.109890030947213	-0.0196168129644564	TRUE
taurocholate	-0.0794969414695192	-0.0517752906884	0.03697025794656	0.024078232654299	0.0316577687371597	Lipid	0.0530436018734324	-0.098968626690826	-0.00458195468597401	FALSE
taurocholenate sulfate*	-0.0753443476373528	-0.0759974605785484	0.0217823864728394	0.0219712043329928	0.000554231839102014	Lipid	0.00129320762457137	-0.119061021071214	-0.0329339000858826	TRUE
taurodeoxycholate	-0.0962943715265154	-0.0724627646217071	0.0336891889550225	0.0253515520257776	0.00430536855309634	Lipid	0.00863815983583024	-0.122151806592231	-0.022773722651183	TRUE
taurodeoxycholic acid 3-sulfate	-0.0593771810130647	-0.0511094439205744	0.027936633311687	0.0240467090086199	0.0336799700222094	Lipid	0.0555455002984082	-0.0982409935774695	-0.00397789426367939	FALSE
taurolithocholate 3-sulfate	-0.0648412657844315	-0.0506267194176904	0.0315845577825937	0.0246605695531491	0.0402148728237855	Lipid	0.064962486869192	-0.0989614357418627	-0.00229200309351817	FALSE
tetradecadienedioate (C14:2-DC)*	0.00691557193608257	0.00803778788598263	0.0198949330444105	0.0231233588913229	0.728175589170156	Lipid	0.774916589826349	-0.0372839955410103	0.0533595713129756	FALSE
tetradecadienoate (14:2)*	-0.128753517614366	-0.139913229231986	0.0230617590266708	0.0250606370759954	2.70454e+06	Lipid	1.16703e+07	-0.189032077900937	-0.0907943805630351	TRUE
tetradecanedioate (C14-DC)	-0.0559043799983577	-0.0725607840852537	0.0180117944516063	0.0233783100399176	0.00193890719344627	Lipid	0.0040990319861448	-0.118382271763492	-0.0267392964070153	TRUE
tetrahydrocortisol glucuronide	-0.0552364074513245	-0.0775642230694223	0.0140717309291282	0.0197598454917911	8.96923e+09	Lipid	0.00023544233711282	-0.116293520233333	-0.0388349259055118	TRUE
tetrahydrocortisone glucuronide (5)	-0.0260040402924804	-0.0332177207506969	0.0144980895219504	0.0185199485826829	0.073033063433945	Lipid	0.110602956642753	-0.0695168199727554	0.00308137847136159	FALSE
theobromine	0.14192766607823	0.0975531873384284	0.038473058997992	0.0264442418847696	0.000231456857326746	Xenobiotics	0.000735702153645729	0.0457224732442801	0.149383901432577	TRUE
theophylline	0.00982493958556876	0.00665550011473781	0.0337768907680073	0.0228807615989982	0.771176711114529	Xenobiotics	0.817080086776108	-0.0381907926192988	0.0515017928487744	FALSE
threonate	-0.0164933115728929	-0.0251401575348972	0.0146354317042167	0.0223082585331105	0.259908473216013	Cofactors and Vitamins	0.330792602274926	-0.0688643442597938	0.0185840291899993	FALSE
threonine	-0.000417080483130589	-0.00128365880704308	0.00811850857393987	0.0249865324619605	0.959032880689838	Amino Acid	0.970518304410674	-0.0502572624324857	0.0476899448183995	FALSE
thymol sulfate	0.095298942360414	0.04660988629712	0.0565879786490075	0.0276766896387898	0.0923295761873556	Xenobiotics	0.155044005295748	-0.007636425394908	0.100856197989148	FALSE
thyroxine	0.00122312658705851	0.00334807053704929	0.00780319689373282	0.0213597299667329	0.875461010385368	Amino Acid	0.90971716640425	-0.0385170001977472	0.0452131412718458	FALSE
tiglylcarnitine (C5:1-DC)	0.0377428655672905	0.0743471692319061	0.0109971070519867	0.0216624722783109	0.000611818985496833	Amino Acid	0.00139726227768871	0.0318887235664168	0.116805614897395	TRUE
trans-4-hydroxyproline	-0.0461740994598915	-0.0779218279359067	0.0155538625784738	0.0262481654814155	0.00302846050951487	Amino Acid	0.00647860539377232	-0.129368232279481	-0.0264754235923324	TRUE
tricosanoyl sphingomyelin (d18:1/23:0)*	-0.0231413059130673	-0.0607557006597584	0.00808140710799955	0.0212171064592346	0.00423553095097714	Lipid	0.0085525144202423	-0.102341229319858	-0.0191701719996585	TRUE
tridecenedioate (C13:1-DC)*	-0.0761799285966585	-0.0911874832391474	0.020621876869355	0.0246844160400874	0.000226878352555797	Lipid	0.00057173344844061	-0.139568938677719	-0.0428060278005761	TRUE
trigonelline (N'-methylnicotinate)	-0.071440243818084	-0.0456927233199892	0.0301107690038914	0.0192586553952752	0.0177633315554278	Cofactors and Vitamins	0.0331582189034653	-0.0834396878947285	-0.00794575874524986	TRUE
trimethylamine N-oxide	0.0431096943249451	0.0918454151728215	0.0122875421947038	0.0261786689049452	0.000461288219994228	Lipid	0.00110080143407713	0.0405352241191289	0.143155606226514	TRUE
tryptophan	-0.0495021689466391	-0.201262724124583	0.00587396656405037	0.0238819942086146	0.00687902	Amino Acid	0.0683856	-0.248071432773468	-0.154454015475699	TRUE
tryptophan betaine	-3.7196e+09	-6.08563e+09	0.0134376182290331	0.0219852499841504	0.997791709680005	Amino Acid	0.997791709680005	-0.0431519462227105	0.0430302337151592	FALSE
tyramine O-sulfate	-0.0910883834075805	-0.0881828661513498	0.026521365080063	0.0256753923992864	0.000606335114119457	Amino Acid	0.00139726227768871	-0.138506635253951	-0.0378590970487485	TRUE
tyrosine	-0.00151113155544362	-0.00351152458241014	0.0102493119570114	0.0238170599774616	0.882802457339035	Amino Acid	0.90971716640425	-0.050192962138235	0.0431699129734147	FALSE
undecanedioate (C11-DC)	-0.0577964247800457	-0.112425354650979	0.0139809607732315	0.0271957042200065	3.72114e+09	Lipid	0.000101926952033807	-0.165728934922192	-0.0591217743797664	TRUE
urate	0.00769168061266945	0.0218578673965519	0.00603193360534418	0.0171412739984611	0.202408505361223	Nucleotide	0.230009665183208	-0.0117390296404319	0.0554547644335357	FALSE
urea	0.0132847853190645	0.0287311593229337	0.0103068063824309	0.0222906497299052	0.197578204239363	Amino Acid	0.298131397468324	-0.0149585141476805	0.0724208327935479	FALSE
uridine	0.0222561564610076	0.0709467957145535	0.00710735971401142	0.022656400649557	0.00176609761326989	Nucleotide	0.00294349602211649	0.0265402504414218	0.115353340987685	TRUE
ursodeoxycholate	0.071902216039145	0.0541766491636162	0.0341666254698385	0.0257437584423876	0.0354695993951626	Lipid	0.0581923115076886	0.00371888261653656	0.104634415710696	FALSE
valine	-0.00437135534482487	-0.0142930763792271	0.00654841364631002	0.021411431701678	0.504505675172711	Amino Acid	0.612249211852491	-0.056259482514516	0.0276733297560617	FALSE
valylglycine	0.0267726111920203	0.041281001197774	0.0178320133908002	0.0274953892567547	0.133423711702785	Peptide	0.146130731864955	-0.0126099617454652	0.0951719641410132	FALSE
vanillactate	0.0107827173212152	0.0210579849778128	0.011779411941979	0.0230044683851277	0.360104803732644	Amino Acid	0.485534096903091	-0.0240307730570375	0.0661467430126631	FALSE
vanillic acid glycine	-0.032930206159018	-0.0325856959823305	0.0265274891671012	0.0262499631189526	0.21462543182758	Xenobiotics	0.292973339926341	-0.0840356236954776	0.0188642317308165	FALSE
vanillylmandelate (VMA)	0.0229164119729432	0.0459455484671327	0.00946188580844905	0.0189703140926183	0.0155296298577343	Amino Acid	0.0291611938439678	0.00876373284560088	0.0831273640886644	TRUE
xanthine	0.030777994317472	0.0645220123035242	0.0115135583506175	0.0241366590003616	0.00757753769958922	Nucleotide	0.00997044434156476	0.0172141606628154	0.111829863944233	TRUE
xanthurenate	-0.0070549527540905	-0.0100769450926601	0.0168717975840672	0.0240988400341227	0.675884245121577	Amino Acid	0.761496249503643	-0.0573106715595406	0.0371567813742204	FALSE
ximenoylcarnitine (C26:1)*	0.102988108608406	0.200782445802917	0.00989032213781729	0.0192818675422068	9.86971e-11	Lipid	1.24358e-09	0.162989985420192	0.238574906185643	TRUE

## Sheet: Supplementary Table 7
Table S7: Missing HMDB ID counts per metabolite class in Metabolon dataset.
Metabolite class	NA count	Total count	Proportion NA
Amino Acid	19	169	0.112
Carbohydrate	0	13	0
Cofactors and Vitamins	4	28	0.142
Energy	0	8	0
Lipid	70	315	0.222
Nucleotide	2	25	0.08
Partially Characterized Molecules	9	10	0.9
Peptide	5	23	0.217
Xenobiotics	33	90	0.366
HMDB IDs missing for PC1 metabolites	122	604	0.2
HMDB IDs missing for PC2 metabolites	59	257	0.22
HMDB IDs missing for PC3 metabolites	32	232	0.13
HMDB IDs missing for PC4 metabolites	61	235	0.25
HMDB IDs missing for PC5 metabolites	40	180	0.22

## Sheet: Supplementary Table 8
Table S8: ShinyGO results for protein interaction partners per metabolite PC (terms from KEGG pathways)
PC1
Enrichment FDR	nGenes	Pathway Genes	Fold Enrichment	Pathway	URL	Genes
1,60920030753086e-24	33	37	7.13688	Path:hsa00250 Alanine aspartate and glutamate metabolism	http://www,genome,jp/kegg-bin/show_pathway?hsa00250	CPS1 GOT1L1 ADSL ADSS2 ABAT AGXT FOLH1 GAD1 GAD2 IL4I1 GFPT1 GLS2 GLS GLUD1 GLUD2 GLUL GOT1 GOT2 RIMKLA GPT NAT8L ASL ASNS ASPA ASS1 PPAT NIT2 RIMKLB AGXT2 CAD ASRGL1 GPT2 ALDH4A1
7,33402719833059e-40	58	69	6.72628	Path:hsa00982 Drug metabolism-cytochrome P450	http://www,genome,jp/kegg-bin/show_pathway?hsa00982	UGT2A1 GSTO2 ADH1A ADH1B ADH1C ADH4 ADH5 ADH6 ADH7 CYP1A2 CYP2A6 CYP2A7 CYP2B6 CYP2C19 CYP2C8 CYP2C9 CYP2E1 CYP3A4 CYP3A5 ALDH3A1 ALDH3B1 GSTA5 ALDH3B2 FMO1 FMO2 FMO3 FMO4 FMO5 HPGDS GSTA1 GSTA2 GSTA3 GSTA4 GSTM1 GSTM2 GSTM3 GSTM5 GSTP1 GSTT1 AOX1 GSTK1 MAOA MAOB MGST2 MGST3 UGT2B28 UGT1A10 UGT1A8 UGT1A7 UGT1A6 UGT1A5 UGT1A9 UGT1A4 UGT1A1 UGT1A3 UGT2B4 UGT2B7 UGT2B17
2,25682581715873e-33	53	68	6.23682	Path:hsa05204 Chemical carcinogenesis-DNA adducts	http://www,genome,jp/kegg-bin/show_pathway?hsa05204	UGT2B11 UGT2A1 GSTO2 CYP1A1 CYP1A2 CYP1B1 CYP2A6 CYP2A7 CYP3A7 CYP2A13 CYP2C19 CYP2C8 CYP2C9 CYP2C18 CYP2E1 CYP3A4 CYP3A5 AKR1C2 GSTA5 HPGDS GSTA1 GSTA2 GSTA3 GSTA4 GSTM1 GSTM2 GSTM3 GSTM5 GSTP1 GSTT1 HSD11B1 GSTK1 MGST2 MGST3 UGT2B28 UGT1A10 UGT1A8 UGT1A7 UGT1A6 UGT1A5 UGT1A9 UGT1A4 UGT1A1 UGT1A3 PTGS2 CYP3A43 SULT1A2 SULT1A1 SULT1A3 SULT2A1 UGT2B4 UGT2B7 UGT2B17
2,52414370164009e-23	38	50	6.08149	Path:hsa00270 Cysteine and methionine metabolism	http://www,genome,jp/kegg-bin/show_pathway?hsa00270	AHCYL1 SDS SDSL GOT1L1 CTH LDHAL6A DNMT1 DNMT3A DNMT3B AHCY AHCYL2 BHMT2 IL4I1 AMD1 PHGDH GCLC GCLM MAT2B GOT1 GOT2 GSS PSAT1 LDHB LDHC MAT1A MAT2A MDH2 MPST MTAP MTR BCAT1 BCAT2 BHMT AGXT2 SMS SRM TAT TST
2,00760529817888e-33	56	75	5.97479	Path:hsa00980 Metabolism of xenobiotics by cytochrome P450	http://www,genome,jp/kegg-bin/show_pathway?hsa00980	UGT2A1 GSTO2 ADH1A ADH1B ADH1C ADH4 ADH5 ADH6 ADH7 CYP1A1 CYP1A2 CYP1B1 CYP2A6 CYP2A7 CYP2A13 CYP2B6 CYP2C9 CYP2E1 CYP2F1 CYP3A4 CYP3A5 AKR1C1 ALDH3A1 ALDH3B1 GSTA5 ALDH3B2 HPGDS GSTA1 GSTA2 GSTA3 GSTA4 GSTM1 GSTM2 GSTM3 GSTM5 GSTP1 GSTT1 CYP2S1 HSD11B1 GSTK1 MGST2 MGST3 UGT2B28 UGT1A10 UGT1A8 UGT1A7 UGT1A6 UGT1A5 UGT1A9 UGT1A4 UGT1A1 UGT1A3 SULT2A1 UGT2B4 UGT2B7 UGT2B17
4,84021788672107e-22	37	50	5.92145	Path:hsa00330 Arginine and proline metabolism	http://www,genome,jp/kegg-bin/show_pathway?hsa00330	HOGA1 L3HYPDH GOT1L1 DAO ALDH2 ALDH1B1 ALDH3A2 GAMT AMD1 GATM GOT1 GOT2 P4HA3 PYCR2 ARG1 ARG2 MAOA MAOB NOS1 NOS2 NOS3 OAT ODC1 ALDH7A1 P4HA1 LAP3 SMOX PRODH CARNS1 PYCR1 ALDH18A1 SAT1 SMS SRM AGMAT CNDP1 ALDH4A1
6,06475932997858e-27	48	68	5.64844	Path:hsa00830 Retinol metabolism	http://www,genome,jp/kegg-bin/show_pathway?hsa00830	UGT2B11 UGT2A1 ADH1A ADH1B ADH1C ADH4 ADH5 ADH6 ADH7 CYP1A1 CYP1A2 CYP2A6 CYP2A7 CYP3A7 CYP2B6 CYP2C8 CYP2C9 CYP2C18 RDH10 CYP3A4 CYP3A5 AWAT2 SDR16C5 ALDH1A1 ALDH1A3 CYP2S1 AOX1 RDH8 RDH11 UGT2B28 UGT1A10 UGT1A8 UGT1A7 UGT1A6 UGT1A5 UGT1A9 UGT1A4 UGT1A1 UGT1A3 RETSAT RDH5 UGT2B4 UGT2B7 UGT2B17 PNPLA4 HSD17B6 ALDH1A2 LRAT
7,59327216978407e-26	51	79	5.16582	Path:hsa00983 Drug metabolism-other enzymes	http://www,genome,jp/kegg-bin/show_pathway?hsa00983	UGT2B11 UGT2A1 GSTO2 UPP2 CYP2A6 CYP2A7 CYP2E1 CYP3A4 DPYD DPYS GSTA5 GSTA1 GSTA2 GSTA3 GSTA4 GSTM1 GSTM2 GSTM3 GSTM5 GSTP1 GSTT1 GUSB HPRT1 ITPA MGST2 MGST3 MPO UPB1 UGT2B28 UGT1A10 UGT1A8 UGT1A7 UGT1A6 UGT1A5 UGT1A9 UGT1A4 UGT1A1 UGT1A3 UCKL1 TPMT UGT2B4 UGT2B7 UGT2B17 UCK2 UMPS UPP1 XDH UCK1 CES2 GMPS GSTO1
3,31596109068373e-29	61	99	4.9305	Path:hsa00564 Glycerophospholipid metabolism	http://www,genome,jp/kegg-bin/show_pathway?hsa00564	LPCAT3 CEPT1 CDS1 PEMT CDIPT LYPLA1 PNPLA6 CHAT CHKA CHKB LYPLA2 PLD4 PLA2G4E DGKK PLB1 DGKA DGKB DGKG DGKH DGKQ PHOSPHO1 PLD3 PLA2G15 PISD PLA2G4F PLA2G2D PLA2G4D PLA2G2E PNPLA7 PLA2G2C LCAT ACHE PLA2G3 PCYT1A PLA1A PLA2G1B PLA2G2A PLA2G4A PLA2G5 PLD1 PLD2 CRLS1 LPCAT2 ETNK2 ETNK1 GPCPD1 ADPRM CHPT1 PCYT2 PLA2G12A PLA2G6 PLA2G12B DGKZ DGKE PLA2G4C PLPP1 CDS2 DGKI PCYT1B PGS1 PTDSS1
7,82714517996829e-286	673	1538	3.50151	Path:hsa01100 Metabolic pathways	http://www,genome,jp/kegg-bin/show_pathway?hsa01100	ADA ACOT8 PLA2G4B GNE PIGK NAMPT AASS ALG3 GLYAT CBS B3GALT5 AKR1A1 CEPT1 CDS1 PEMT CDIPT ACAA2 SPTLC1 CEL PAICS ADCY1 CERS1 UGT2B11 AHCYL1 ADCY2 PDE10A ME3 ADCY3 MAN1A2 UGT2A1 ACOT2 SDS SLC27A5 LIAS ADCY5 PRDM7 CHIT1 TREH INMT CHKA ADCY6 CHKB SAT2 MAN1B1 HOGA1 L3HYPDH ADCY7 PLCD3 MGLL SDSL ADCY8 ADCY9 MOGAT1 ACSM1 GSTO2 PNLIPRP3 TPH2 PLD4 ACOT4 PLA2G4E ACSM2A ADH1A EARS2 GGT6 ADH1B AFMID ACER1 A…
PC2
Enrichment FDR	nGenes	Pathway Genes	Fold Enrichment	Pathway	URL	Genes
3,14862479121592e-20	18	22	18.9014	Path:hsa00220 Arginine biosynthesis	http://www,genome,jp/kegg-bin/show_pathway?hsa00220	GOT1L1 NAGS GLS2 GLS GLUD1 GLUD2 GLUL GOT1 GOT2 GPT ARG1 ARG2 ASS1 NOS1 NOS2 NOS3 OTC GPT2
4,25996045949447e-26	26	37	16.2336	Path:hsa00250 Alanine aspartate and glutamate metabolism	http://www,genome,jp/kegg-bin/show_pathway?hsa00250	GOT1L1 ABAT AGXT FOLH1 GAD1 GAD2 IL4I1 GFPT1 GLS2 GLS GLUD1 GLUD2 GLUL GOT1 GOT2 RIMKLA GPT ASNS ASS1 PPAT NIT2 RIMKLB AGXT2 CAD GPT2 ALDH4A1
3,99405700011244e-21	21	30	16.1712	Path:hsa00053 Ascorbate and aldarate metabolism	http://www,genome,jp/kegg-bin/show_pathway?hsa00053	UGT2B11 UGT2A1 ALDH2 ALDH1B1 ALDH3A2 GUSB ALDH7A1 UGT2B28 UGT1A10 UGT1A8 UGT1A7 UGT1A6 UGT1A5 UGT1A9 UGT1A4 UGT1A1 UGT1A3 UGT2B4 UGT2B7 UGT2B17 RGN
1,25277785521111e-31	33	50	15.2471	Path:hsa00270 Cysteine and methionine metabolism	http://www,genome,jp/kegg-bin/show_pathway?hsa00270	AHCYL1 SDS SDSL GOT1L1 CTH LDHAL6A DNMT1 DNMT3A DNMT3B AHCY AHCYL2 BHMT2 IL4I1 GCLC GCLM MAT2B GOT1 GOT2 GSS PSAT1 LDHB LDHC MAT1A MAT2A MTAP MTR BCAT1 BCAT2 BHMT AGXT2 SMS SRM TAT
1,17148096731846e-25	29	50	13.399	Path:hsa00330 Arginine and proline metabolism	http://www,genome,jp/kegg-bin/show_pathway?hsa00330	L3HYPDH GOT1L1 DAO ALDH2 ALDH1B1 ALDH3A2 GAMT GATM GOT1 GOT2 P4HA3 PYCR2 ARG1 ARG2 NOS1 NOS2 NOS3 OAT ODC1 ALDH7A1 P4HA1 PRODH CARNS1 PYCR1 ALDH18A1 SMS SRM CNDP1 ALDH4A1
1,35645901039595e-17	20	35	13.201	Path:hsa00040 Pentose and glucuronate interconversions	http://www,genome,jp/kegg-bin/show_pathway?hsa00040	UGT2B11 UGT2A1 AKR1B1 GUSB CRYL1 DCXR UGT2B28 UGT1A10 UGT1A8 UGT1A7 UGT1A6 UGT1A5 UGT1A9 UGT1A4 UGT1A1 UGT1A3 AKR1B10 UGT2B4 UGT2B7 UGT2B17
6,59907651105314e-22	29	63	10.6341	Path:hsa00310 Lysine degradation	http://www,genome,jp/kegg-bin/show_pathway?hsa00310	PRDM7 EZH1 EZH2 ALDH2 ALDH1B1 ALDH3A2 SETD1B SETD2 ALDH7A1 AADAT PIPOX TMLHE ASH1L SMYD2 PRDM9 SETMAR NSD1 SMYD3 SUV39H1 PRDM2 SUV39H2 EHMT1 CAMKMT SETD7 SETDB2 BBOX1 DOT1L PRDM6 SETD1A
2,27152247639526e-17	27	74	8.429	Path:hsa01230 Biosynthesis of amino acids	http://www,genome,jp/kegg-bin/show_pathway?hsa01230	CBS SDS SDSL GOT1L1 CTH NAGS MAT2B GLUL GOT1 GOT2 GPT PYCR2 PSAT1 ARG1 ARG2 MAT1A MAT2A ASNS ASS1 MTR OTC PAH PYCR1 ALDH18A1 BCAT1 BCAT2 GPT2
3,32547863994778e-26	47	153	7.0966	Path:hsa01240 Biosynthesis of cofactors	http://www,genome,jp/kegg-bin/show_pathway?hsa01240	UGT2B11 UGT2A1 LIAS EARS2 AFMID CTPS1 IDO2 DHODH ALDH2 ALDH1B1 FECH ALDH3A2 FPGS GGCX GCLC GCLM MAT2B GSS GUSB PSAT1 IDO1 MAT1A MAT2A COQ3 UGT2B28 UGT1A10 UGT1A8 UGT1A7 UGT1A6 UGT1A5 UGT1A9 UGT1A4 UGT1A1 UGT1A3 NADSYN1 CTPS2 BCAT1 BCAT2 UGT2B4 UGT2B7 UGT2B17 CAD COQ5 KMO KYNU NFS1 RGN
6,6263030690972e-106	252	1538	3.78519	Path:hsa01100 Metabolic pathways	http://www,genome,jp/kegg-bin/show_pathway?hsa01100	ACOT8 PLA2G4B AASS GLYAT CBS CEPT1 PEMT CEL UGT2B11 AHCYL1 UGT2A1 SDS SLC27A5 LIAS PRDM7 INMT L3HYPDH SDSL ACSM1 TPH2 PLD4 ACSM2A EARS2 GGT6 AFMID ADH1C COMT COX4I1 COX5B COX6A2 COX6B1 COX6C COX7A1 COX7B COX7C COX8A GOT1L1 ACSM6 AMDHD1 CTH CTPS1 PLB1 CYP2C9 CYP7A1 CYP27A1 LDHAL6A DAO NAGS DDC AKR1C1 IDO2 DHODH SARDH DNMT1 DNMT3A DNMT3B ABAT DPYS AGXT AHCY EZH1 EZH2 ALDH2 ALDH3A1 ALDH1B1 ALDH1A3 L…
PC3
Enrichment FDR	nGenes	Pathway Genes	Fold Enrichment	Pathway	URL	Genes
2,42110470823278e-27	30	37	11.7776	Path:hsa00250 Alanine aspartate and glutamate metabolism	http://www,genome,jp/kegg-bin/show_pathway?hsa00250	CPS1 GOT1L1 ADSS2 ABAT AGXT FOLH1 GAD1 GAD2 IL4I1 GFPT1 GLS2 GLS GLUD1 GLUD2 GLUL GOT1 GOT2 RIMKLA GPT NAT8L ASNS ASPA ASS1 PPAT RIMKLB AGXT2 CAD ASRGL1 GPT2 ALDH4A1
7,29129157790347e-27	35	53	9.59248	Path:hsa00600 Sphingolipid metabolism	http://www,genome,jp/kegg-bin/show_pathway?hsa00600	CERS1 ACER1 SGPP2 SGMS2 CERS3 CERS6 GALC B4GALNT1 SGMS1 CERS2 HEXA HEXB ENPP7 ACER2 ARSA ASAH1 NEU2 SMPD3 SMPD4 PSAP ASAH2 SPHK2 GBA2 CERK SMPD1 SMPD2 UGCG UGT8 CERS4 PLPP1 SPHK1 SGPL1 CERS5 B4GALT6 GAL3ST1
4,91359002696564e-24	32	50	9.29648	Path:hsa00565 Ether lipid metabolism	http://www,genome,jp/kegg-bin/show_pathway?hsa00565	CEPT1 PLD4 PLA2G4E ENPP6 PLB1 PLD3 TMEM86B PLA2G4F PLA2G2D PLA2G4D PLA2G2E PLA2G2C PLA2G3 PAFAH1B2 PAFAH1B3 PAFAH2 ENPP2 PLA2G1B PLA2G2A PLA2G4A PLA2G5 PLD1 PLD2 LPCAT2 CHPT1 UGT8 PLA2G7 PLA2G12A PLA2G6 PLA2G12B PLA2G4C PLPP1
2,13002964109668e-31	43	69	9.05228	Path:hsa00982 Drug metabolism-cytochrome P450	http://www,genome,jp/kegg-bin/show_pathway?hsa00982	GSTO2 ADH1A ADH1B ADH1C ADH4 ADH5 ADH6 ADH7 CYP1A2 CYP2A6 CYP2A7 CYP2B6 CYP2C19 CYP2C8 CYP2C9 CYP2E1 CYP3A4 CYP3A5 ALDH3A1 ALDH3B1 GSTA5 ALDH3B2 GSTA1 GSTA2 GSTA3 GSTA4 GSTM1 GSTM2 GSTM3 GSTM5 GSTP1 GSTT1 GSTK1 MAOA MAOB MGST2 MGST3 UGT1A6 UGT1A9 UGT1A4 UGT1A1 UGT2B4 UGT2B7
1,00073643179364e-31	45	75	8.71545	Path:hsa00980 Metabolism of xenobiotics by cytochrome P450	http://www,genome,jp/kegg-bin/show_pathway?hsa00980	GSTO2 ADH1A ADH1B ADH1C ADH4 ADH5 ADH6 ADH7 CYP1A1 CYP1A2 CYP1B1 CYP2A6 CYP2A7 CYP2A13 CYP2B6 CYP2C9 CYP2E1 CYP2F1 CYP3A4 CYP3A5 ALDH3A1 ALDH3B1 GSTA5 ALDH3B2 GSTA1 GSTA2 GSTA3 GSTA4 GSTM1 GSTM2 GSTM3 GSTM5 GSTP1 GSTT1 CYP2S1 HSD11B1 GSTK1 MGST2 MGST3 UGT1A6 UGT1A9 UGT1A4 UGT1A1 UGT2B4 UGT2B7
2,15663086311746e-25	38	68	8.11733	Path:hsa05204 Chemical carcinogenesis-DNA adducts	http://www,genome,jp/kegg-bin/show_pathway?hsa05204	GSTO2 CYP1A1 CYP1A2 CYP1B1 CYP2A6 CYP2A7 CYP3A7 CYP2A13 CYP2C19 CYP2C8 CYP2C9 CYP2C18 CYP2E1 CYP3A4 CYP3A5 GSTA5 GSTA1 GSTA2 GSTA3 GSTA4 GSTM1 GSTM2 GSTM3 GSTM5 GSTP1 GSTT1 HSD11B1 GSTK1 MGST2 MGST3 UGT1A6 UGT1A9 UGT1A4 UGT1A1 CYP3A43 SULT1A3 UGT2B4 UGT2B7
2,26742779105128e-36	55	99	8.06986	Path:hsa00564 Glycerophospholipid metabolism	http://www,genome,jp/kegg-bin/show_pathway?hsa00564	LPCAT3 CEPT1 CDS1 PEMT CDIPT LYPLA1 PNPLA6 CHKA CHKB LYPLA2 PLD4 PLA2G4E DGKK PLB1 DGKA DGKB DGKG DGKH DGKQ PHOSPHO1 PLD3 PLA2G15 PISD PLA2G4F PLA2G2D PLA2G4D PLA2G2E PNPLA7 PLA2G2C LCAT PLA2G3 PCYT1A PLA1A PLA2G1B PLA2G2A PLA2G4A PLA2G5 PLD1 PLD2 LPCAT2 GPCPD1 ADPRM CHPT1 PLA2G12A PLA2G6 PLA2G12B DGKZ DGKE PLA2G4C PLPP1 CDS2 DGKI PCYT1B PGS1 PTDSS1
4,47241590938994e-23	36	68	7.69011	Path:hsa00830 Retinol metabolism	http://www,genome,jp/kegg-bin/show_pathway?hsa00830	ADH1A ADH1B ADH1C ADH4 ADH5 ADH6 ADH7 CYP1A1 CYP1A2 CYP2A6 CYP2A7 CYP3A7 CYP2B6 CYP2C8 CYP2C9 CYP2C18 RDH10 CYP3A4 CYP3A5 AWAT2 SDR16C5 ALDH1A3 CYP2S1 RDH8 RDH11 UGT1A6 UGT1A9 UGT1A4 UGT1A1 RETSAT RDH5 UGT2B4 UGT2B7 PNPLA4 HSD17B6 LRAT
4,85567104737013e-24	47	114	5.98869	Path:hsa04724 Glutamatergic synapse	http://www,genome,jp/kegg-bin/show_pathway?hsa04724	ADCY1 ADCY2 ADCY3 SLC38A3 ADCY5 ADCY6 ADCY7 ADCY8 ADCY9 GRIN3A GRIN3B PLA2G4E PLCB1 PLA2G4F GLS2 GLS GLUL PLA2G4D GRIA1 GRIA2 GRIK1 GRIK2 GRIK3 GRIN1 GRIN2A GRIN2B GRIN2C GRIN2D GRM1 GRM4 GRM7 GRM8 PLA2G4A PLCB2 PLCB3 PLCB4 PLD1 PLD2 PRKCA PRKCB PRKCG SLC1A1 SLC1A2 SLC1A3 SLC1A6 SLC1A7 PLA2G4C
1,43055587426129e-181	406	1538	3.8345	Path:hsa01100 Metabolic pathways	http://www,genome,jp/kegg-bin/show_pathway?hsa01100	ADA PLA2G4B GNE PIGK NAMPT AASS GLYAT CBS B3GALT5 CEPT1 CDS1 PEMT CDIPT SPTLC1 CEL PAICS ADCY1 CERS1 ADCY2 ME3 ADCY3 SDS ADCY5 CHKA ADCY6 CHKB SAT2 HOGA1 ADCY7 PLCD3 SDSL ADCY8 ADCY9 CKB CKM CKMT1B CKMT2 MOGAT1 ACSM1 GSTO2 PNLIPRP3 PLD4 PLA2G4E ACSM2A ADH1A EARS2 GGT6 ADH1B AFMID ACER1 ADH1C ADH4 ADH5 PIGU ADH6 SGPP2 ADH7 ENPP6 CPS1 GOT1L1 DGKK NANP ACSM6 CTH CTPS1 PLB1 CYP1A1 CYP1A2 CYP2A6 CYP2A…
PC4
Enrichment FDR	nGenes	Pathway Genes	Fold Enrichment	Pathway	URL	Genes
3,02758342600956e-20	19	26	18.4452	Path:hsa00563 Glycosylphosphatidylinositol (GPI)-anchor biosynthesis	http://www,genome,jp/kegg-bin/show_pathway?hsa00563	PIGU PIGN PIGP PIGT PIGA PIGC PIGF PIGH PIGG PIGX PIGV PIGZ PIGO PIGY GPAA1 PIGQ PIGM PIGS PIGL
3,6417218019696e-20	20	30	16.8272	Path:hsa00053 Ascorbate and aldarate metabolism	http://www,genome,jp/kegg-bin/show_pathway?hsa00053	UGT2B11 UGT2A1 ALDH2 ALDH1B1 ALDH3A2 GUSB ALDH7A1 UGT2B28 UGT1A10 UGT1A8 UGT1A7 UGT1A6 UGT1A5 UGT1A9 UGT1A4 UGT1A1 UGT1A3 UGT2B4 UGT2B7 UGT2B17
5,73053864957828e-28	30	50	15.1444	Path:hsa00565 Ether lipid metabolism	http://www,genome,jp/kegg-bin/show_pathway?hsa00565	CEPT1 PLD4 PLA2G4E ENPP6 PLB1 PLD3 TMEM86B PLA2G4F PLA2G2D PLA2G4D PLA2G2E PLA2G2C PLA2G3 PAFAH1B2 PAFAH1B3 PAFAH2 ENPP2 PLA2G1B PLA2G2A PLA2G4A PLA2G5 PLD1 PLD2 LPCAT2 CHPT1 PLA2G7 PLA2G12A PLA2G6 PLA2G12B PLA2G4C
3,0086255488348e-21	23	39	14.8856	Path:hsa00260 Glycine serine and threonine metabolism	http://www,genome,jp/kegg-bin/show_pathway?hsa00260	SDS SDSL DAO SARDH AGXT ALAS1 ALAS2 GCAT GAMT PHGDH GATM GCSH GNMT GLDC AMT ALDH7A1 PIPOX CHDH PSPH BHMT SRR SHMT2 AGXT2
1,57237066018878e-15	17	30	14.3031	Path:hsa00591 Linoleic acid metabolism	http://www,genome,jp/kegg-bin/show_pathway?hsa00591	PLA2G4E PLB1 CYP1A2 PLA2G4F PLA2G2D PLA2G4D PLA2G2E PLA2G2C PLA2G3 PLA2G1B PLA2G2A PLA2G4A PLA2G5 PLA2G12A PLA2G6 PLA2G12B PLA2G4C
3,6417218019696e-20	25	53	11.906	Path:hsa00600 Sphingolipid metabolism	http://www,genome,jp/kegg-bin/show_pathway?hsa00600	CERS1 ACER1 SGMS2 GALC B4GALNT1 SGMS1 GLA GLB1 HEXA HEXB ENPP7 ACER2 ASAH1 NEU2 SPTLC3 SMPD3 SMPD4 PSAP ASAH2 GBA2 SMPD1 SMPD2 UGCG CERS5 B4GALT6
5,14975934558832e-16	20	43	11.7399	Path:hsa00860 Porphyrin metabolism	http://www,genome,jp/kegg-bin/show_pathway?hsa00860	UGT2A1 ALAS1 ALAS2 GUSB HMOX1 UGT2B28 UGT1A10 UGT1A8 UGT1A7 UGT1A6 UGT1A5 UGT1A9 UGT1A4 UGT1A1 UGT1A3 BLVRA BLVRB UGT2B4 UGT2B7 UGT2B17
3,01182953637544e-25	37	99	9.43341	Path:hsa00564 Glycerophospholipid metabolism	http://www,genome,jp/kegg-bin/show_pathway?hsa00564	LPCAT3 CEPT1 PEMT LYPLA1 PNPLA6 CHKA LYPLA2 PLD4 PLA2G4E PLB1 PLD3 PLA2G15 PISD PLA2G4F PLA2G2D PLA2G4D PLA2G2E PNPLA7 PLA2G2C LCAT PLA2G3 PCYT1A PLA2G1B PLA2G2A PLA2G4A PLA2G5 PLD1 PLD2 LPCAT2 GPCPD1 CHPT1 PLA2G12A PLA2G6 PLA2G12B PLA2G4C PCYT1B PTDSS1
2,73688388893949e-16	26	79	8.30708	Path:hsa00983 Drug metabolism-other enzymes	http://www,genome,jp/kegg-bin/show_pathway?hsa00983	UGT2B11 UGT2A1 UPP2 DPYD DPYS GUSB ITPA UGT2B28 UGT1A10 UGT1A8 UGT1A7 UGT1A6 UGT1A5 UGT1A9 UGT1A4 UGT1A1 UGT1A3 UCKL1 UGT2B4 UGT2B7 UGT2B17 UCK2 UPP1 XDH UCK1 GMPS
9,55882684652091e-113	245	1538	4.02079	Path:hsa01100 Metabolic pathways	http://www,genome,jp/kegg-bin/show_pathway?hsa01100	PLA2G4B PIGK GLYAT CBS B3GALT5 CEPT1 PEMT SPTLC1 CERS1 UGT2B11 ME3 UGT2A1 SDS CHKA PLCD3 SDSL ACSM1 PLD4 PLA2G4E ACSM2A GGT6 AFMID ACER1 PIGU COMT ENPP6 ACSM6 CS CTPS1 PLB1 UPP2 CYP1A2 CYP27A1 DAD1 DAO DDC DDOST SGMS2 SARDH ABAT DPYD DPYS AGXT STT3B ALAS1 ALAS2 ALDH2 ALDH3A1 ALDH1B1 ALDH1A3 ALDH3B1 ALDH3B2 ALDH3A2 NT5C2 AKR1B1 GCAT PIGN PLD3 BHMT2 PISD TMEM86B PLA2G4F GAD1 GAD2 GALC B4GALNT1 SGMS…
PC5
Enrichment FDR	nGenes	Pathway Genes	Fold Enrichment	Pathway	URL	Genes
6.46688e-18	30	37	15.8632	Path:hsa00250 Alanine aspartate and glutamate metabolism	http://www.genome.jp/kegg-bin/show_pathway?hsa00250	CPS1 GOT1L1 ADSS2 ABAT AGXT FOLH1 GAD1 GAD2 IL4I1 GFPT1 GLS2 GLS GLUD1 GLUD2 GLUL GOT1 GOT2 RIMKLA GPT NAT8L ASNS ASPA ASS1 PPAT RIMKLB AGXT2 CAD ASRGL1 GPT2 ALDH4A1
7.15311e-09	23	30	14.9995	Path:hsa00591 Linoleic acid metabolism	http://www.genome.jp/kegg-bin/show_pathway?hsa00591	PLA2G4E PLB1 CYP1A2 CYP2C19 CYP2C8 CYP2C9 CYP2E1 CYP2J2 CYP3A4 PLA2G4F PLA2G2D PLA2G4D PLA2G2E PLA2G2C PLA2G3 PLA2G1B PLA2G2A PLA2G4A PLA2G5 PLA2G12A PLA2G6 PLA2G12B PLA2G4C
0.000265436	19	26	14.2972	Path:hsa00563 Glycosylphosphatidylinositol (GPI)-anchor biosynthesis	http://www.genome.jp/kegg-bin/show_pathway?hsa00563	PIGU PIGN PIGP PIGT PIGA PIGC PIGF PIGH PIGG PIGX PIGV PIGZ PIGO PIGY GPAA1 PIGQ PIGM PIGS PIGL
6.34692e-17	38	68	10.9332	Path:hsa05204 Chemical carcinogenesis-DNA adducts	http://www.genome.jp/kegg-bin/show_pathway?hsa05204	GSTO2 CYP1A1 CYP1A2 CYP1B1 CYP2A6 CYP2A7 CYP3A7 CYP2A13 CYP2C19 CYP2C8 CYP2C9 CYP2C18 CYP2E1 CYP3A4 CYP3A5 GSTA5 GSTA1 GSTA2 GSTA3 GSTA4 GSTM1 GSTM2 GSTM3 GSTM5 GSTP1 GSTT1 GSTK1 MGST2 MGST3 UGT1A6 UGT1A9 UGT1A4 UGT1A1 PTGS2 CYP3A43 SULT1A3 UGT2B4 UGT2B7
9.51879e-12	35	69	9.92407	Path:hsa00982 Drug metabolism-cytochrome P450	http://www.genome.jp/kegg-bin/show_pathway?hsa00982	GSTO2 CYP1A2 CYP2A6 CYP2A7 CYP2B6 CYP2C19 CYP2C8 CYP2C9 CYP2E1 CYP3A4 CYP3A5 ALDH3A1 ALDH3B1 GSTA5 ALDH3B2 GSTA1 GSTA2 GSTA3 GSTA4 GSTM1 GSTM2 GSTM3 GSTM5 GSTP1 GSTT1 AOX1 GSTK1 MGST2 MGST3 UGT1A6 UGT1A9 UGT1A4 UGT1A1 UGT2B4 UGT2B7
6.61851e-14	38	75	9.91273	Path:hsa00980 Metabolism of xenobiotics by cytochrome P450	http://www.genome.jp/kegg-bin/show_pathway?hsa00980	GSTO2 CYP1A1 CYP1A2 CYP1B1 CYP2A6 CYP2A7 CYP2A13 CYP2B6 CYP2C9 CYP2E1 CYP2F1 CYP3A4 CYP3A5 AKR1C1 ALDH3A1 ALDH3B1 GSTA5 ALDH3B2 GSTA1 GSTA2 GSTA3 GSTA4 GSTM1 GSTM2 GSTM3 GSTM5 GSTP1 GSTT1 CYP2S1 GSTK1 MGST2 MGST3 UGT1A6 UGT1A9 UGT1A4 UGT1A1 UGT2B4 UGT2B7
0.000265436	25	50	9.7823	Path:hsa00565 Ether lipid metabolism	http://www.genome.jp/kegg-bin/show_pathway?hsa00565	CEPT1 PLD4 PLA2G4E PLB1 PLD3 PLA2G4F PLA2G2D PLA2G4D PLA2G2E PLA2G2C PLA2G3 PLA2G1B PLA2G2A PLA2G4A PLA2G5 PLD1 PLD2 LPCAT2 CHPT1 UGT8 PLA2G12A PLA2G6 PLA2G12B PLA2G4C PLPP1
4.16362e-06	28	57	9.61068	Path:hsa00480 Glutathione metabolism	http://www.genome.jp/kegg-bin/show_pathway?hsa00480	GSTO2 GGT6 GSTA5 GGT1 GGT7 GGT5 OPLAH GCLC GCLM GSR GSS GSTA1 GSTA2 GSTA3 GSTA4 GSTM1 GSTM2 GSTM3 GSTM5 GSTP1 GSTT1 GSTK1 MGST2 MGST3 ODC1 SMS SRM GSTO1
1.84354e-05	35	99	6.91678	Path:hsa00564 Glycerophospholipid metabolism	http://www.genome.jp/kegg-bin/show_pathway?hsa00564	LPCAT3 CEPT1 PEMT LYPLA1 PNPLA6 CHKA LYPLA2 PLD4 PLA2G4E PLB1 PLD3 PLA2G15 PLA2G4F PLA2G2D PLA2G4D PLA2G2E PLA2G2C LCAT PLA2G3 PCYT1A PLA2G1B PLA2G2A PLA2G4A PLA2G5 PLD1 PLD2 LPCAT2 CHPT1 PLA2G12A PLA2G6 PLA2G12B PLA2G4C PLPP1 PCYT1B PTDSS1
3.19749e-129	312	1538	3.96889	Path:hsa01100 Metabolic pathways	http://www.genome.jp/kegg-bin/show_pathway?hsa01100	ADA PLA2G4B PIGK AASS ALG3 GLYAT CBS B3GALT5 CEPT1 PEMT ACAA2 PAICS CERS1 MAN1A2 TREH CHKA MAN1B1 PLCD3 ACSM1 GSTO2 PLD4 PLA2G4E ACSM2A EARS2 GGT6 AFMID ACER1 PIGU GALM COMT CPS1 GOT1L1 ACSM6 AMDHD1 CTH CTPS1 PLB1 CYP1A1 CYP1A2 CYP2A6 CYP2A7 CYP3A7 CYP2B6 CYP2C19 CYP2C8 CYP2C9 CYP2C18 CYP2E1 CYP2J2 CYP3A4 CYP3A5 CYP19A1 ADSS2 NAGS AKR1C1 SGMS2 DHODH SARDH AGL ABAT AGXT ALDH2 ALDH3A1 ALDH1B1 ALDH1…

## Sheet: Supplementary Table 9
Table S9: Benjamini-Bogomolov correction as alternative/comparison to reported BH adj. P-values per domain and theoretical Bonferroni adj. P values across domains.
Domain	Outcome	Variable	Estimate	Std Error	P (BB)	Domain selected (BB stage 1)	FDR (BB)	Significant (FDR<BB-alpha-corrected)	Significant (FDR<0.05, i.e. reported BH P-adj in manuscript)
Demographic	PC1	Age	0.546208	0.0237648	2.52712e-103	TRUE	5.05424e-102	TRUE	TRUE
Demographic	PC1	Degree of urbanisation	-0.0142807	0.0223695	0.523292	TRUE	0.536709	FALSE	FALSE
Demographic	PC1	Education	-0.0322042	0.0208595	0.122788	TRUE	0.152399	FALSE	FALSE
Demographic	PC1	Sex - Female	-0.384	0.0282046	2.4142e-40	TRUE	1.37954e-39	TRUE	TRUE
Demographic	dPC1	Age	0.48995	0.0306925	6.42114e-54	TRUE	5.13691e-53	TRUE	TRUE
Demographic	dPC1	Degree of urbanisation	0.00748724	0.0255524	0.769542	TRUE	0.769542	FALSE	FALSE
Demographic	dPC1	Education	0.0471833	0.0238399	0.0479406	TRUE	0.0737548	FALSE	FALSE
Demographic	dPC1	Sex - Female	-0.255391	0.0337522	5.93895e-14	TRUE	1.97965e-13	TRUE	TRUE
Demographic	PC2	Age	-0.247973	0.0251226	1.9211e-22	TRUE	7.6844e-22	TRUE	TRUE
Demographic	PC2	Degree of urbanisation	-0.0362242	0.0236476	0.125729	TRUE	0.152399	FALSE	FALSE
Demographic	PC2	Education	-0.0418396	0.0220512	0.0579295	TRUE	0.0858214	FALSE	FALSE
Demographic	PC2	Sex - Female	-0.808441	0.029816	4.22739e-137	TRUE	1.69095e-135	TRUE	TRUE
Demographic	dPC2	Age	-0.161559	0.027651	6.02908e-09	TRUE	1.72259e-08	TRUE	TRUE
Demographic	dPC2	Degree of urbanisation	0.0323231	0.0253993	0.203316	TRUE	0.239195	FALSE	FALSE
Demographic	dPC2	Education	-0.0833067	0.0236925	0.000448134	TRUE	0.000943439	TRUE	TRUE
Demographic	dPC2	Sex - Female	-0.577709	0.0377027	4.74613e-50	TRUE	3.16409e-49	TRUE	TRUE
Demographic	PC3	Age	0.501887	0.0265799	5.24691e-73	TRUE	5.24691e-72	TRUE	TRUE
Demographic	PC3	Degree of urbanisation	0.01798	0.0250194	0.472449	TRUE	0.497314	FALSE	FALSE
Demographic	PC3	Education	-0.0426615	0.0233304	0.0676203	TRUE	0.0966005	FALSE	FALSE
Demographic	PC3	Sex - Female	0.598553	0.0315456	1.20771e-73	TRUE	1.61028e-72	TRUE	TRUE
Demographic	dPC3	Age	0.165587	0.0300151	3.92695e-08	TRUE	1.04719e-07	TRUE	TRUE
Demographic	dPC3	Degree of urbanisation	0.0703814	0.0259242	0.00668983	TRUE	0.0121633	TRUE	TRUE
Demographic	dPC3	Education	-0.022569	0.0241922	0.350988	TRUE	0.389987	FALSE	FALSE
Demographic	dPC3	Sex - Female	0.298565	0.0356501	1.06071e-16	TRUE	3.85714e-16	TRUE	TRUE
Demographic	PC4	Age	0.0895146	0.0301866	0.00306086	TRUE	0.00584922	TRUE	TRUE
Demographic	PC4	Degree of urbanisation	-0.0763548	0.0284143	0.00726833	TRUE	0.0126406	TRUE	TRUE
Demographic	PC4	Education	0.177895	0.0264962	2.4939e-11	TRUE	7.67354e-11	TRUE	TRUE
Demographic	PC4	Sex - Female	0.0596229	0.0358261	0.0962315	TRUE	0.128309	FALSE	FALSE
Demographic	dPC4	Age	-0.0547739	0.0336965	0.104221	TRUE	0.134479	FALSE	FALSE
Demographic	dPC4	Degree of urbanisation	0.0541746	0.031705	0.0876688	TRUE	0.120923	FALSE	FALSE
Demographic	dPC4	Education	0.120644	0.0298574	5.54234e-05	TRUE	0.000123163	TRUE	TRUE
Demographic	dPC4	Sex - Female	0.181111	0.0399285	6.09574e-06	TRUE	1.52393e-05	TRUE	TRUE
Demographic	PC5	Age	0.362042	0.0315694	1.74526e-29	TRUE	7.75673e-29	TRUE	TRUE
Demographic	PC5	Degree of urbanisation	-0.0880889	0.0297159	0.00307084	TRUE	0.00584922	TRUE	TRUE
Demographic	PC5	Education	-0.0657687	0.0277099	0.0177209	TRUE	0.0295348	TRUE	TRUE
Demographic	PC5	Sex - Female	0.0759041	0.0374672	0.0429169	TRUE	0.068667	FALSE	FALSE
Demographic	dPC5	Age	0.324246	0.0280612	6.81971e-30	TRUE	3.40986e-29	TRUE	TRUE
Demographic	dPC5	Degree of urbanisation	0.0215456	0.0256018	0.400138	TRUE	0.432581	FALSE	FALSE
Demographic	dPC5	Education	-0.100045	0.0238538	2.86607e-05	TRUE	6.7437e-05	TRUE	TRUE
Demographic	dPC5	Sex - Female	0.0394166	0.0322403	0.221637	TRUE	0.253299	FALSE	FALSE
Lifestyle	PC1	Alcohol intake	0.121648	0.0142695	3.2079e-17	TRUE	1.28316e-15	TRUE	TRUE
Lifestyle	PC1	Physical activity	0.00645431	0.0187833	0.731173	TRUE	0.812415	FALSE	FALSE
Lifestyle	PC1	Smoking status - Current smoker	-0.0778667	0.0408483	0.0567799	TRUE	0.108152	FALSE	FALSE
Lifestyle	PC1	Smoking status - Former smoker	0.117894	0.0400848	0.00331244	TRUE	0.0101921	TRUE	TRUE
Lifestyle	dPC1	Alcohol intake	0.0447006	0.0154787	0.00392537	TRUE	0.0112154	TRUE	TRUE
Lifestyle	dPC1	Physical activity	0.018304	0.0199721	0.359539	TRUE	0.465242	FALSE	FALSE
Lifestyle	dPC1	Smoking status - Current smoker	0.0812879	0.0434764	0.0616893	TRUE	0.112162	FALSE	FALSE
Lifestyle	dPC1	Smoking status - Former smoker	0.151369	0.0427237	0.000405831	TRUE	0.00231904	TRUE	TRUE
Lifestyle	PC2	Alcohol intake	0.0792371	0.0151839	2.0146e-07	TRUE	1.61168e-06	TRUE	TRUE
Lifestyle	PC2	Physical activity	0.00900302	0.019987	0.652445	TRUE	0.767582	FALSE	FALSE
Lifestyle	PC2	Smoking status - Current smoker	0.167831	0.0434659	0.000116857	TRUE	0.000779047	TRUE	TRUE
Lifestyle	PC2	Smoking status - Former smoker	-0.136819	0.0426534	0.00136187	TRUE	0.00601029	TRUE	TRUE
Lifestyle	dPC2	Alcohol intake	0.0267711	0.0150922	0.0762599	TRUE	0.122016	FALSE	FALSE
Lifestyle	dPC2	Physical activity	-0.00255311	0.0197171	0.896987	TRUE	0.896987	FALSE	FALSE
Lifestyle	dPC2	Smoking status - Current smoker	0.0696342	0.0430558	0.105991	TRUE	0.155717	FALSE	FALSE
Lifestyle	dPC2	Smoking status - Former smoker	-0.03859	0.0421966	0.360563	TRUE	0.465242	FALSE	FALSE
Lifestyle	PC3	Alcohol intake	-0.111256	0.0159146	3.85082e-12	TRUE	3.85082e-11	TRUE	TRUE
Lifestyle	PC3	Physical activity	-0.00495501	0.0209488	0.813049	TRUE	0.857076	FALSE	FALSE
Lifestyle	PC3	Smoking status - Current smoker	0.0234184	0.0455576	0.607289	TRUE	0.736107	FALSE	FALSE
Lifestyle	PC3	Smoking status - Former smoker	0.132086	0.044706	0.00317239	TRUE	0.0101921	TRUE	TRUE
Lifestyle	dPC3	Alcohol intake	-0.0451246	0.014874	0.00245001	TRUE	0.00890915	TRUE	TRUE
Lifestyle	dPC3	Physical activity	-0.00453961	0.0193161	0.814222	TRUE	0.857076	FALSE	FALSE
Lifestyle	dPC3	Smoking status - Current smoker	0.0735473	0.0420093	0.0801635	TRUE	0.123328	FALSE	FALSE
Lifestyle	dPC3	Smoking status - Former smoker	0.073342	0.041322	0.0760866	TRUE	0.122016	FALSE	FALSE
Lifestyle	PC4	Alcohol intake	-0.116965	0.0155627	8.91464e-14	TRUE	1.18862e-12	TRUE	TRUE
Lifestyle	PC4	Physical activity	0.0452085	0.0204856	0.0274523	TRUE	0.0577944	TRUE	FALSE
Lifestyle	PC4	Smoking status - Current smoker	-0.0714363	0.0445502	0.109002	TRUE	0.155717	FALSE	FALSE
Lifestyle	PC4	Smoking status - Former smoker	-0.0430768	0.0437175	0.324588	TRUE	0.447708	FALSE	FALSE
Lifestyle	dPC4	Alcohol intake	-0.0616001	0.0177766	0.000542353	TRUE	0.00271176	TRUE	TRUE
Lifestyle	dPC4	Physical activity	-0.0524153	0.0230687	0.0231972	TRUE	0.0534243	TRUE	FALSE
Lifestyle	dPC4	Smoking status - Current smoker	-0.118219	0.0501355	0.0184817	TRUE	0.0462043	TRUE	TRUE
Lifestyle	dPC4	Smoking status - Former smoker	-0.0180799	0.0491763	0.713175	TRUE	0.812415	FALSE	FALSE
Lifestyle	PC5	Alcohol intake	-0.127701	0.016548	1.97015e-14	TRUE	3.94029e-13	TRUE	TRUE
Lifestyle	PC5	Physical activity	0.0036637	0.0217826	0.86645	TRUE	0.888666	FALSE	FALSE
Lifestyle	PC5	Smoking status - Current smoker	-0.103178	0.0473708	0.0295293	TRUE	0.0590586	TRUE	FALSE
Lifestyle	PC5	Smoking status - Former smoker	0.104983	0.0464854	0.0240409	TRUE	0.0534243	TRUE	FALSE
Lifestyle	dPC5	Alcohol intake	-0.0380838	0.0148389	0.0103544	TRUE	0.0276117	TRUE	TRUE
Lifestyle	dPC5	Physical activity	-0.0353266	0.0192142	0.0661451	TRUE	0.115035	FALSE	FALSE
Lifestyle	dPC5	Smoking status - Current smoker	-0.133017	0.0418406	0.00150257	TRUE	0.00601029	TRUE	TRUE
Lifestyle	dPC5	Smoking status - Former smoker	-0.0284355	0.0410626	0.488719	TRUE	0.610899	FALSE	FALSE
Mental health	PC1	Anxiety - Anxiety diagnosis	-0.00469338	0.0346678	0.892324	FALSE			FALSE
Mental health	PC1	Depression - Depression diagnosis	0.0107912	0.035549	0.761497	FALSE			FALSE
Mental health	dPC1	Anxiety - Anxiety diagnosis	0.0701446	0.0358692	0.0506627	FALSE			FALSE
Mental health	dPC1	Depression - Depression diagnosis	-0.0191244	0.0367817	0.603164	FALSE			FALSE
Mental health	PC2	Anxiety - Anxiety diagnosis	0.0454842	0.0368878	0.217712	FALSE			FALSE
Mental health	PC2	Depression - Depression diagnosis	0.034515	0.0378255	0.361632	FALSE			FALSE
Mental health	dPC2	Anxiety - Anxiety diagnosis	-0.0102569	0.0352807	0.771294	FALSE			FALSE
Mental health	dPC2	Depression - Depression diagnosis	0.0289487	0.036171	0.423621	FALSE			FALSE
Mental health	PC3	Anxiety - Anxiety diagnosis	0.0428616	0.0380326	0.259898	FALSE			FALSE
Mental health	PC3	Depression - Depression diagnosis	0.0744469	0.0389994	0.0564229	FALSE			FALSE
Mental health	dPC3	Anxiety - Anxiety diagnosis	-0.0360306	0.0346415	0.298428	FALSE			FALSE
Mental health	dPC3	Depression - Depression diagnosis	0.0768313	0.0355443	0.0307767	FALSE			FALSE
Mental health	PC4	Anxiety - Anxiety diagnosis	-0.0319011	0.037597	0.396266	FALSE			FALSE
Mental health	PC4	Depression - Depression diagnosis	-0.0135964	0.0385527	0.724375	FALSE			FALSE
Mental health	dPC4	Anxiety - Anxiety diagnosis	-0.0806572	0.0417519	0.0535304	FALSE			FALSE
Mental health	dPC4	Depression - Depression diagnosis	-0.0460407	0.0428066	0.282264	FALSE			FALSE
Mental health	PC5	Anxiety - Anxiety diagnosis	-0.00684222	0.04019	0.864834	FALSE			FALSE
Mental health	PC5	Depression - Depression diagnosis	-0.0856793	0.0412117	0.0377509	FALSE			TRUE
Mental health	dPC5	Anxiety - Anxiety diagnosis	0.00940281	0.0347038	0.786463	FALSE			FALSE
Mental health	dPC5	Depression - Depression diagnosis	-0.0020931	0.0356262	0.953156	FALSE			FALSE
Psychosocial	PC1	Childhood trauma score	0.036329	0.0175478	0.038574	TRUE	0.104423	FALSE	FALSE
Psychosocial	PC1	Daily hassles score	-0.0211071	0.024963	0.397929	TRUE	0.5571	FALSE	FALSE
Psychosocial	PC1	Leisure activity score	-0.0375706	0.0245331	0.125847	TRUE	0.244703	FALSE	FALSE
Psychosocial	PC1	N recent negative life events	-0.00855357	0.0165558	0.605466	TRUE	0.748551	FALSE	FALSE
Psychosocial	PC1	Partner - Yes	0.132593	0.0363929	0.000277033	TRUE	0.00247048	TRUE	TRUE
Psychosocial	PC1	Work related stress - High strain work	-0.230925	0.0591679	9.8709e-05	TRUE	0.00172741	TRUE	TRUE
Psychosocial	PC1	Work related stress - No high strain work	-0.114956	0.0393091	0.003496	TRUE	0.01748	TRUE	TRUE
Psychosocial	dPC1	Childhood trauma score	0.00376574	0.0181957	0.836067	TRUE	0.869187	FALSE	FALSE
Psychosocial	dPC1	Daily hassles score	0.0699126	0.0258579	0.00692413	TRUE	0.0269272	TRUE	TRUE
Psychosocial	dPC1	Leisure activity score	-0.016311	0.0254246	0.521253	TRUE	0.690914	FALSE	FALSE
Psychosocial	dPC1	N recent negative life events	-0.0410025	0.0171471	0.0168991	TRUE	0.0550938	TRUE	FALSE
Psychosocial	dPC1	Partner - Yes	0.00452428	0.0378344	0.904829	TRUE	0.910509	FALSE	FALSE
Psychosocial	dPC1	Work related stress - High strain work	-0.148042	0.0615461	0.0162597	TRUE	0.0550938	TRUE	FALSE
Psychosocial	dPC1	Work related stress - No high strain work	-0.0856913	0.0408106	0.0358971	TRUE	0.104423	FALSE	FALSE
Psychosocial	PC2	Childhood trauma score	-0.0664802	0.018427	0.000317633	TRUE	0.00247048	TRUE	TRUE
Psychosocial	PC2	Daily hassles score	0.074484	0.0262137	0.00454404	TRUE	0.0212055	TRUE	TRUE
Psychosocial	PC2	Leisure activity score	-0.0324132	0.0257622	0.2085	TRUE	0.331704	FALSE	FALSE
Psychosocial	PC2	N recent negative life events	0.0280803	0.0173852	0.106454	TRUE	0.225812	FALSE	FALSE
Psychosocial	PC2	Partner - Yes	-0.115406	0.0382162	0.00256631	TRUE	0.0158502	TRUE	TRUE
Psychosocial	PC2	Work related stress - High strain work	0.0646337	0.0621322	0.298365	TRUE	0.444373	FALSE	FALSE
Psychosocial	PC2	Work related stress - No high strain work	0.122919	0.0412784	0.0029436	TRUE	0.0158502	TRUE	TRUE
Psychosocial	dPC2	Childhood trauma score	-0.0317694	0.0180235	0.0781337	TRUE	0.179472	FALSE	FALSE
Psychosocial	dPC2	Daily hassles score	-0.0338271	0.0256033	0.186608	TRUE	0.3186	FALSE	FALSE
Psychosocial	dPC2	Leisure activity score	-0.0689948	0.0251152	0.00607429	TRUE	0.0250118	TRUE	TRUE
Psychosocial	dPC2	N recent negative life events	-0.00528525	0.0169537	0.755271	TRUE	0.819021	FALSE	FALSE
Psychosocial	dPC2	Partner - Yes	-0.0190732	0.0373376	0.609535	TRUE	0.748551	FALSE	FALSE
Psychosocial	dPC2	Work related stress - High strain work	0.109163	0.0605631	0.0716461	TRUE	0.179115	FALSE	FALSE
Psychosocial	dPC2	Work related stress - No high strain work	0.120196	0.0403265	0.00291724	TRUE	0.0158502	TRUE	TRUE
Psychosocial	PC3	Childhood trauma score	0.0736296	0.0191629	0.000126292	TRUE	0.00176808	TRUE	TRUE
Psychosocial	PC3	Daily hassles score	0.0321662	0.0272605	0.238181	TRUE	0.370503	FALSE	FALSE
Psychosocial	PC3	Leisure activity score	-0.0368218	0.026791	0.169492	TRUE	0.312223	FALSE	FALSE
Psychosocial	PC3	N recent negative life events	-0.0321316	0.0180795	0.0757053	TRUE	0.179472	FALSE	FALSE
Psychosocial	PC3	Partner - Yes	0.143846	0.0397424	0.00030373	TRUE	0.00247048	TRUE	TRUE
Psychosocial	PC3	Work related stress - High strain work	-0.00726336	0.0646135	0.910509	TRUE	0.910509	FALSE	FALSE
Psychosocial	PC3	Work related stress - No high strain work	-0.208981	0.0429269	1.22833e-06	TRUE	4.29915e-05	TRUE	TRUE
Psychosocial	dPC3	Childhood trauma score	0.0154705	0.0174397	0.375158	TRUE	0.53594	FALSE	FALSE
Psychosocial	dPC3	Daily hassles score	-0.00720345	0.0247138	0.770723	TRUE	0.819021	FALSE	FALSE
Psychosocial	dPC3	Leisure activity score	-0.00910203	0.0242916	0.707931	TRUE	0.804634	FALSE	FALSE
Psychosocial	dPC3	N recent negative life events	0.00645432	0.0163989	0.693938	TRUE	0.804634	FALSE	FALSE
Psychosocial	dPC3	Partner - Yes	0.0187391	0.0361514	0.60428	TRUE	0.748551	FALSE	FALSE
Psychosocial	dPC3	Work related stress - High strain work	0.0207961	0.0585538	0.722511	TRUE	0.804634	FALSE	FALSE
Psychosocial	dPC3	Work related stress - No high strain work	-0.0138239	0.0391669	0.724171	TRUE	0.804634	FALSE	FALSE
Psychosocial	PC4	Childhood trauma score	0.0520517	0.0187804	0.00563815	TRUE	0.0246669	TRUE	TRUE
Psychosocial	PC4	Daily hassles score	-0.0251247	0.0267165	0.347134	TRUE	0.506237	FALSE	FALSE
Psychosocial	PC4	Leisure activity score	0.15596	0.0262563	3.44104e-09	TRUE	2.40873e-07	TRUE	TRUE
Psychosocial	PC4	N recent negative life events	-0.0422103	0.0177187	0.0173152	TRUE	0.0550938	TRUE	FALSE
Psychosocial	PC4	Partner - Yes	-0.0676037	0.0389493	0.0827975	TRUE	0.18112	FALSE	FALSE
Psychosocial	PC4	Work related stress - High strain work	0.0797094	0.063324	0.208289	TRUE	0.331704	FALSE	FALSE
Psychosocial	PC4	Work related stress - No high strain work	0.0268691	0.0420702	0.52312	TRUE	0.690914	FALSE	FALSE
Psychosocial	dPC4	Childhood trauma score	-0.014205	0.0213209	0.50534	TRUE	0.690914	FALSE	FALSE
Psychosocial	dPC4	Daily hassles score	-0.0109859	0.0302709	0.71671	TRUE	0.804634	FALSE	FALSE
Psychosocial	dPC4	Leisure activity score	0.103954	0.0300442	0.000553252	TRUE	0.00387276	TRUE	TRUE
Psychosocial	dPC4	N recent negative life events	-0.0212679	0.0201039	0.290249	TRUE	0.441683	FALSE	FALSE
Psychosocial	dPC4	Partner - Yes	0.0585859	0.0441584	0.184776	TRUE	0.3186	FALSE	FALSE
Psychosocial	dPC4	Work related stress - High strain work	0.0140913	0.0717634	0.844353	TRUE	0.869187	FALSE	FALSE
Psychosocial	dPC4	Work related stress - No high strain work	0.0137987	0.0476608	0.77222	TRUE	0.819021	FALSE	FALSE
Psychosocial	PC5	Childhood trauma score	0.0896514	0.0203589	1.13018e-05	TRUE	0.000263709	TRUE	TRUE
Psychosocial	PC5	Daily hassles score	-0.039236	0.0289619	0.175676	TRUE	0.315317	FALSE	FALSE
Psychosocial	PC5	Leisure activity score	-0.0454993	0.0284631	0.110106	TRUE	0.22669	FALSE	FALSE
Psychosocial	PC5	N recent negative life events	-0.0294976	0.0192079	0.124795	TRUE	0.244703	FALSE	FALSE
Psychosocial	PC5	Partner - Yes	0.0873181	0.0422228	0.0387856	TRUE	0.104423	FALSE	FALSE
Psychosocial	PC5	Work related stress - High strain work	-0.103795	0.0686462	0.130709	TRUE	0.247287	FALSE	FALSE
Psychosocial	PC5	Work related stress - No high strain work	-0.080027	0.0456061	0.0794803	TRUE	0.179472	FALSE	FALSE
Psychosocial	dPC5	Childhood trauma score	0.00650167	0.0176629	0.712846	TRUE	0.804634	FALSE	FALSE
Psychosocial	dPC5	Daily hassles score	-0.0128682	0.0250002	0.60681	TRUE	0.748551	FALSE	FALSE
Psychosocial	dPC5	Leisure activity score	-0.0641209	0.0245747	0.00915309	TRUE	0.0337219	TRUE	TRUE
Psychosocial	dPC5	N recent negative life events	-0.0214928	0.0165829	0.195122	TRUE	0.325203	FALSE	FALSE
Psychosocial	dPC5	Partner - Yes	0.0669243	0.0364728	0.0666909	TRUE	0.172902	FALSE	FALSE
Psychosocial	dPC5	Work related stress - High strain work	-0.13672	0.0592637	0.0211742	TRUE	0.0644431	FALSE	FALSE
Psychosocial	dPC5	Work related stress - No high strain work	-0.147406	0.0393817	0.000187778	TRUE	0.00219075	TRUE	TRUE
Somatic health	PC1	BMI	0.164394	0.0192961	3.21294e-17	TRUE	2.40971e-16	TRUE	TRUE
Somatic health	PC1	N frequent medication	0.0733979	0.0194297	0.000163227	TRUE	0.000408068	TRUE	TRUE
Somatic health	PC1	N somatic diseases	0.0492112	0.0169965	0.00383043	TRUE	0.00604805	TRUE	TRUE
Somatic health	dPC1	BMI	0.0627437	0.0210329	0.00288966	TRUE	0.00559187	TRUE	TRUE
Somatic health	dPC1	N frequent medication	0.0678469	0.0208624	0.00116565	TRUE	0.00268997	TRUE	TRUE
Somatic health	dPC1	N somatic diseases	0.00537028	0.0182216	0.76824	TRUE	0.76824	FALSE	FALSE
Somatic health	PC2	BMI	0.015026	0.0213369	0.48138	TRUE	0.534867	FALSE	FALSE
Somatic health	PC2	N frequent medication	0.0634798	0.0214847	0.00316873	TRUE	0.00559187	TRUE	TRUE
Somatic health	PC2	N somatic diseases	-0.0400403	0.0187941	0.0332607	TRUE	0.0433835	TRUE	TRUE
Somatic health	dPC2	BMI	0.0456028	0.0203384	0.0250638	TRUE	0.0341779	TRUE	TRUE
Somatic health	dPC2	N frequent medication	0.0608921	0.0205236	0.00304559	TRUE	0.00559187	TRUE	TRUE
Somatic health	dPC2	N somatic diseases	-0.00775101	0.0179336	0.665641	TRUE	0.704776	FALSE	FALSE
Somatic health	PC3	BMI	0.0621652	0.0214646	0.00382077	TRUE	0.00604805	TRUE	TRUE
Somatic health	PC3	N frequent medication	0.127619	0.0216132	4.17683e-09	TRUE	1.79007e-08	TRUE	TRUE
Somatic health	PC3	N somatic diseases	0.0592252	0.0189065	0.00175958	TRUE	0.00377052	TRUE	TRUE
Somatic health	dPC3	BMI	-0.0290032	0.0200743	0.148682	TRUE	0.171556	FALSE	FALSE
Somatic health	dPC3	N frequent medication	0.0423414	0.0203533	0.0376304	TRUE	0.0470379	TRUE	TRUE
Somatic health	dPC3	N somatic diseases	0.0293172	0.0176885	0.0976008	TRUE	0.117121	FALSE	FALSE
Somatic health	PC4	BMI	-0.302283	0.0200657	1.58342e-48	TRUE	4.75026e-47	TRUE	TRUE
Somatic health	PC4	N frequent medication	-0.128153	0.0202046	2.81442e-10	TRUE	1.68865e-09	TRUE	TRUE
Somatic health	PC4	N somatic diseases	0.042485	0.0176743	0.0163224	TRUE	0.0233177	TRUE	TRUE
Somatic health	dPC4	BMI	-0.155332	0.0251013	7.43735e-10	TRUE	3.71867e-09	TRUE	TRUE
Somatic health	dPC4	N frequent medication	-0.11683	0.024138	1.40281e-06	TRUE	4.20844e-06	TRUE	TRUE
Somatic health	dPC4	N somatic diseases	0.00859606	0.0209264	0.681284	TRUE	0.704776	FALSE	FALSE
Somatic health	PC5	BMI	0.242209	0.0219188	1.48513e-27	TRUE	2.22769e-26	TRUE	TRUE
Somatic health	PC5	N frequent medication	0.110281	0.0220705	6.3658e-07	TRUE	2.12193e-06	TRUE	TRUE
Somatic health	PC5	N somatic diseases	0.0527411	0.0193066	0.00635788	TRUE	0.00953683	TRUE	TRUE
Somatic health	dPC5	BMI	0.168009	0.0196264	2.28794e-17	TRUE	2.28794e-16	TRUE	TRUE
Somatic health	dPC5	N frequent medication	0.111233	0.0192808	9.28629e-09	TRUE	3.48236e-08	TRUE	TRUE
Somatic health	dPC5	N somatic diseases	0.0773052	0.0167892	4.40992e-06	TRUE	1.20271e-05	TRUE	TRUE

## Sheet: Supplementary Table 10
Table S10: Full model results per variable (supplements forest plot in fig. 5b).
Outcome	Variable	Estimate	95% CI	P	P (BH)	DOF
PC1	(Intercept)	0.0239	(-0.087 to 0.1347)	0.67314	0.996019	1626
PC1	Sex: Female	-0.3293	(-0.3919 to -0.2668)	2.99004e-24	2.19269e-23	1626
PC1	Age	0.4969	(0.4388 to 0.555)	2.91717e-58	6.41778e-57	1626
PC1	Degree of urbanisation	0.0017	(-0.0453 to 0.0486)	0.944757	0.996019	1626
PC1	Education	-0.0365	(-0.0851 to 0.012)	0.140154	0.385424	1626
PC1	Partner: Yes	0.031	(-0.032 to 0.094)	0.334962	0.669923	1626
PC1	Work related stress: No high strain work	0.0258	(-0.0442 to 0.0959)	0.470104	0.861858	1626
PC1	Work related stress: High strain work	0.021	(-0.0835 to 0.1255)	0.693866	0.996019	1626
PC1	Leisure activity score	0.0312	(-0.0141 to 0.0766)	0.177622	0.434188	1626
PC1	Daily hassles score	-0.0046	(-0.0526 to 0.0434)	0.851363	0.996019	1626
PC1	Childhood trauma score	0.0067	(-0.0243 to 0.0378)	0.669721	0.996019	1626
PC1	N recent negative life events	0.025	(-0.0035 to 0.0535)	0.085557	0.268893	1626
PC1	Alcohol intake	0.0538	(0.0269 to 0.0807)	9.22033e-05	0.000405694	1626
PC1	Smoking status: Former smoker	-0.0052	(-0.0765 to 0.066)	0.885691	0.996019	1626
PC1	Smoking status: Current smoker	-0.0985	(-0.1711 to -0.026)	0.00786067	0.0288225	1626
PC1	Physical activity	0.0001	(-0.0341 to 0.0343)	0.996019	0.996019	1626
PC1	N somatic diseases	0.0014	(-0.031 to 0.0338)	0.93082	0.996019	1626
PC1	N frequent medication	0.0012	(-0.036 to 0.0383)	0.949902	0.996019	1626
PC1	BMI	0.0919	(0.0538 to 0.1301)	2.48764e-06	1.3682e-05	1626
PC1	Depression: Depression diagnosis	0.0409	(-0.0292 to 0.111)	0.253198	0.557036	1626
PC1	Anxiety: Anxiety diagnosis	0.0016	(-0.0624 to 0.0655)	0.96184	0.996019	1626
dPC1	(Intercept)	0.1496	(0.023 to 0.2762)	0.0206424	0.0593469	1625
dPC1	Sex: Female	-0.2436	(-0.3173 to -0.1699)	1.21591e-10	9.32198e-10	1625
dPC1	Age	0.5152	(0.4433 to 0.5871)	2.11264e-42	2.42954e-41	1625
dPC1	Degree of urbanisation	0.0014	(-0.0522 to 0.055)	0.957739	0.957739	1625
dPC1	Education	0.0752	(0.0198 to 0.1307)	0.00793532	0.0304187	1625
dPC1	Partner: Yes	-0.0464	(-0.1184 to 0.0256)	0.206591	0.365507	1625
dPC1	Work related stress: No high strain work	-0.0352	(-0.1153 to 0.0448)	0.388083	0.525053	1625
dPC1	Work related stress: High strain work	-0.0408	(-0.1602 to 0.0785)	0.502394	0.641948	1625
dPC1	Leisure activity score	0.0015	(-0.0503 to 0.0533)	0.954933	0.957739	1625
dPC1	Daily hassles score	0.1037	(0.0489 to 0.1585)	0.000214934	0.000988698	1625
dPC1	Childhood trauma score	-0.0259	(-0.0613 to 0.0095)	0.15192	0.29118	1625
dPC1	N recent negative life events	0.0036	(-0.029 to 0.0361)	0.830582	0.955169	1625
dPC1	Alcohol intake	0.002	(-0.0288 to 0.0329)	0.898666	0.957739	1625
dPC1	Smoking status: Former smoker	0.0441	(-0.0372 to 0.1255)	0.287723	0.413602	1625
dPC1	Smoking status: Current smoker	0.0475	(-0.0356 to 0.1305)	0.262712	0.402825	1625
dPC1	Physical activity	0.0339	(-0.0052 to 0.0729)	0.0894205	0.205667	1625
dPC1	N somatic diseases	-0.044	(-0.081 to -0.007)	0.0198946	0.0593469	1625
dPC1	N frequent medication	0.0107	(-0.0317 to 0.0532)	0.619527	0.749953	1625
dPC1	BMI	0.0447	(8e-04 to 0.0885)	0.0459713	0.117482	1625
dPC1	Depression: Depression diagnosis	-0.0474	(-0.1274 to 0.0327)	0.246623	0.402825	1625
dPC1	Anxiety: Anxiety diagnosis	0.0545	(-0.0186 to 0.1275)	0.144064	0.29118	1625
PC2	(Intercept)	0.4252	(0.3108 to 0.5396)	5.05168e-13	3.70457e-12	1626
PC2	Sex: Female	-0.7775	(-0.8421 to -0.713)	3.18327e-106	7.0032e-105	1626
PC2	Age	-0.2528	(-0.3128 to -0.1928)	3.06762e-16	3.37438e-15	1626
PC2	Degree of urbanisation	-0.0391	(-0.0876 to 0.0093)	0.113656	0.250043	1626
PC2	Education	-0.0182	(-0.0684 to 0.0319)	0.475446	0.581101	1626
PC2	Partner: Yes	-0.0652	(-0.1303 to -2e-04)	0.0495256	0.136195	1626
PC2	Work related stress: No high strain work	0.0267	(-0.0456 to 0.0991)	0.468882	0.581101	1626
PC2	Work related stress: High strain work	0.0839	(-0.024 to 0.1917)	0.12784	0.25568	1626
PC2	Leisure activity score	0.0307	(-0.0161 to 0.0775)	0.198722	0.336298	1626
PC2	Daily hassles score	0.0723	(0.0227 to 0.1219)	0.00429608	0.013502	1626
PC2	Childhood trauma score	-0.0184	(-0.0504 to 0.0136)	0.260661	0.40961	1626
PC2	N recent negative life events	0.0145	(-0.0149 to 0.0439)	0.334031	0.489912	1626
PC2	Alcohol intake	0.0081	(-0.0197 to 0.0359)	0.56745	0.653729	1626
PC2	Smoking status: Former smoker	-0.0553	(-0.1288 to 0.0183)	0.140954	0.258416	1626
PC2	Smoking status: Current smoker	0.1417	(0.0668 to 0.2166)	0.000216177	0.000792649	1626
PC2	Physical activity	-0.0088	(-0.0441 to 0.0265)	0.626138	0.655954	1626
PC2	N somatic diseases	0.0123	(-0.0212 to 0.0458)	0.471136	0.581101	1626
PC2	N frequent medication	0.0778	(0.0394 to 0.1161)	7.32699e-05	0.000322387	1626
PC2	BMI	0.0056	(-0.0338 to 0.045)	0.779998	0.779998	1626
PC2	Depression: Depression diagnosis	-0.0597	(-0.1321 to 0.0127)	0.10622	0.250043	1626
PC2	Anxiety: Anxiety diagnosis	0.018	(-0.0481 to 0.084)	0.594299	0.653729	1626
dPC2	(Intercept)	0.2868	(0.1587 to 0.415)	1.21793e-05	7.00311e-05	1625
dPC2	Sex: Female	-0.5765	(-0.659 to -0.4941)	1.42928e-40	1.64367e-39	1625
dPC2	Age	-0.2322	(-0.2997 to -0.1647)	2.14159e-11	1.64188e-10	1625
dPC2	Degree of urbanisation	0.0463	(-0.0072 to 0.0997)	0.089774	0.172067	1625
dPC2	Education	-0.0665	(-0.1217 to -0.0113)	0.0183935	0.0470057	1625
dPC2	Partner: Yes	-0.0147	(-0.0865 to 0.057)	0.687161	0.790235	1625
dPC2	Work related stress: No high strain work	0.1125	(0.0328 to 0.1922)	0.00574014	0.0165029	1625
dPC2	Work related stress: High strain work	0.1714	(0.0524 to 0.2904)	0.00479983	0.0157709	1625
dPC2	Leisure activity score	-0.0014	(-0.053 to 0.0502)	0.957648	0.957648	1625
dPC2	Daily hassles score	-0.0337	(-0.0884 to 0.0211)	0.228127	0.349795	1625
dPC2	Childhood trauma score	-0.0223	(-0.0576 to 0.0129)	0.214668	0.349795	1625
dPC2	N recent negative life events	-0.0181	(-0.0505 to 0.0143)	0.274226	0.3942	1625
dPC2	Alcohol intake	0.0052	(-0.0253 to 0.0358)	0.736752	0.806919	1625
dPC2	Smoking status: Former smoker	-0.0347	(-0.1158 to 0.0464)	0.401591	0.513144	1625
dPC2	Smoking status: Current smoker	0.0779	(-0.0049 to 0.1608)	0.0654843	0.136922	1625
dPC2	Physical activity	-0.0192	(-0.0581 to 0.0197)	0.334102	0.45202	1625
dPC2	N somatic diseases	0.0363	(-5e-04 to 0.0732)	0.0535848	0.123245	1625
dPC2	N frequent medication	0.0903	(0.0479 to 0.1328)	3.21895e-05	0.000148072	1625
dPC2	BMI	0.0335	(-0.0098 to 0.0769)	0.129939	0.229892	1625
dPC2	Depression: Depression diagnosis	-0.0209	(-0.1007 to 0.0589)	0.607335	0.735195	1625
dPC2	Anxiety: Anxiety diagnosis	-0.005	(-0.0778 to 0.0678)	0.892985	0.933576	1625
PC3	(Intercept)	-0.4388	(-0.5611 to -0.3164)	3.11239e-12	2.28242e-11	1626
PC3	Sex: Female	0.5653	(0.4962 to 0.6343)	6.46755e-54	1.42286e-52	1626
PC3	Age	0.496	(0.4319 to 0.5602)	1.37197e-48	1.50916e-47	1626
PC3	Degree of urbanisation	0.0144	(-0.0374 to 0.0662)	0.586508	0.847496	1626
PC3	Education	0.015	(-0.0386 to 0.0686)	0.582993	0.847496	1626
PC3	Partner: Yes	0.0627	(-0.0069 to 0.1323)	0.0777092	0.244229	1626
PC3	Work related stress: No high strain work	-0.0194	(-0.0968 to 0.058)	0.623077	0.847496	1626
PC3	Work related stress: High strain work	0.1195	(0.0041 to 0.2349)	0.0424884	0.155791	1626
PC3	Leisure activity score	-0.0062	(-0.0563 to 0.0439)	0.808973	0.847496	1626
PC3	Daily hassles score	0.0119	(-0.0411 to 0.0649)	0.659213	0.847496	1626
PC3	Childhood trauma score	-0.0055	(-0.0398 to 0.0287)	0.750997	0.847496	1626
PC3	N recent negative life events	0.0111	(-0.0204 to 0.0426)	0.488575	0.82682	1626
PC3	Alcohol intake	-0.0901	(-0.1197 to -0.0604)	3.37564e-09	1.8566e-08	1626
PC3	Smoking status: Former smoker	-0.0321	(-0.1108 to 0.0466)	0.423966	0.77727	1626
PC3	Smoking status: Current smoker	0.0034	(-0.0767 to 0.0835)	0.93425	0.93425	1626
PC3	Physical activity	0.016	(-0.0217 to 0.0538)	0.405345	0.77727	1626
PC3	N somatic diseases	-0.0046	(-0.0404 to 0.0312)	0.799469	0.847496	1626
PC3	N frequent medication	0.087	(0.046 to 0.128)	3.40322e-05	0.000149741	1626
PC3	BMI	0.0238	(-0.0183 to 0.0659)	0.268491	0.656311	1626
PC3	Depression: Depression diagnosis	0.0357	(-0.0417 to 0.1131)	0.366344	0.77727	1626
PC3	Anxiety: Anxiety diagnosis	0.0133	(-0.0573 to 0.084)	0.711423	0.847496	1626
dPC3	(Intercept)	-0.2526	(-0.3822 to -0.1231)	0.000136827	0.000786754	1625
dPC3	Sex: Female	0.2731	(0.1956 to 0.3505)	6.9799e-12	8.02688e-11	1625
dPC3	Age	0.1645	(0.093 to 0.236)	6.94852e-06	5.3272e-05	1625
dPC3	Degree of urbanisation	0.0601	(0.0061 to 0.1142)	0.0293255	0.0963552	1625
dPC3	Education	-0.0064	(-0.0622 to 0.0495)	0.823313	0.843282	1625
dPC3	Partner: Yes	0.0177	(-0.0549 to 0.0903)	0.633246	0.76656	1625
dPC3	Work related stress: No high strain work	0.0502	(-0.0305 to 0.1309)	0.222843	0.427116	1625
dPC3	Work related stress: High strain work	0.095	(-0.0254 to 0.2155)	0.122193	0.281045	1625
dPC3	Leisure activity score	0.0053	(-0.047 to 0.0575)	0.843282	0.843282	1625
dPC3	Daily hassles score	-0.0327	(-0.088 to 0.0226)	0.246267	0.435702	1625
dPC3	Childhood trauma score	-0.0137	(-0.0494 to 0.022)	0.453191	0.613141	1625
dPC3	N recent negative life events	0.0085	(-0.0244 to 0.0413)	0.613796	0.76656	1625
dPC3	Alcohol intake	-0.0378	(-0.0691 to -0.0066)	0.0178825	0.0822595	1625
dPC3	Smoking status: Former smoker	0.0107	(-0.0713 to 0.0928)	0.79755	0.843282	1625
dPC3	Smoking status: Current smoker	0.0704	(-0.0131 to 0.1539)	0.0987836	0.252447	1625
dPC3	Physical activity	-0.0044	(-0.0437 to 0.035)	0.828572	0.843282	1625
dPC3	N somatic diseases	0.015	(-0.0223 to 0.0523)	0.430777	0.613141	1625
dPC3	N frequent medication	0.0451	(0.0021 to 0.0881)	0.0398497	0.114568	1625
dPC3	BMI	-0.0199	(-0.0638 to 0.024)	0.374935	0.5749	1625
dPC3	Depression: Depression diagnosis	0.0906	(0.0099 to 0.1714)	0.0279035	0.0963552	1625
dPC3	Anxiety: Anxiety diagnosis	-0.0362	(-0.1099 to 0.0374)	0.335044	0.550429	1625
PC4	(Intercept)	0.0599	(-0.0631 to 0.1828)	0.340002	0.440003	1626
PC4	Sex: Female	-0.126	(-0.1953 to -0.0566)	0.000382023	0.00140075	1626
PC4	Age	0.3526	(0.2881 to 0.417)	6.10141e-26	4.47437e-25	1626
PC4	Degree of urbanisation	-0.0825	(-0.1346 to -0.0304)	0.00193311	0.00452853	1626
PC4	Education	0.0926	(0.0388 to 0.1465)	0.000762583	0.0020971	1626
PC4	Partner: Yes	-0.048	(-0.1179 to 0.0219)	0.178734	0.327679	1626
PC4	Work related stress: No high strain work	-0.0105	(-0.0882 to 0.0672)	0.790916	0.790916	1626
PC4	Work related stress: High strain work	0.0728	(-0.0431 to 0.1888)	0.218311	0.343059	1626
PC4	Leisure activity score	0.0894	(0.0391 to 0.1398)	0.000507355	0.00159454	1626
PC4	Daily hassles score	0.0084	(-0.0448 to 0.0617)	0.756462	0.790916	1626
PC4	Childhood trauma score	0.0542	(0.0198 to 0.0886)	0.00205842	0.00452853	1626
PC4	N recent negative life events	-0.0203	(-0.0519 to 0.0113)	0.207973	0.343059	1626
PC4	Alcohol intake	-0.1665	(-0.1963 to -0.1367)	6.19814e-27	6.81795e-26	1626
PC4	Smoking status: Former smoker	-0.0396	(-0.1187 to 0.0394)	0.325759	0.440003	1626
PC4	Smoking status: Current smoker	-0.0245	(-0.105 to 0.056)	0.551159	0.673638	1626
PC4	Physical activity	0.0359	(-0.002 to 0.0738)	0.0637482	0.127496	1626
PC4	N somatic diseases	0.0066	(-0.0294 to 0.0425)	0.720348	0.790916	1626
PC4	N frequent medication	-0.1585	(-0.1997 to -0.1172)	7.92764e-14	4.3602e-13	1626
PC4	BMI	-0.3282	(-0.3705 to -0.2859)	6.34897e-49	1.39677e-47	1626
PC4	Depression: Depression diagnosis	0.0468	(-0.031 to 0.1245)	0.238726	0.350132	1626
PC4	Anxiety: Anxiety diagnosis	0.0163	(-0.0547 to 0.0872)	0.653241	0.756384	1626
dPC4	(Intercept)	0.0089	(-0.1455 to 0.1634)	0.909668	0.951017	1625
dPC4	Sex: Female	0.0982	(0.0107 to 0.1856)	0.0279476	0.105159	1625
dPC4	Age	0.0726	(-0.0112 to 0.1564)	0.0898691	0.229666	1625
dPC4	Degree of urbanisation	0.0718	(0.0062 to 0.1374)	0.0320051	0.105159	1625
dPC4	Education	0.0447	(-0.0231 to 0.1126)	0.196647	0.347914	1625
dPC4	Partner: Yes	0.0626	(-0.0253 to 0.1505)	0.162744	0.311926	1625
dPC4	Work related stress: No high strain work	-0.0306	(-0.1282 to 0.067)	0.53931	0.729654	1625
dPC4	Work related stress: High strain work	-0.0498	(-0.1955 to 0.0958)	0.50253	0.722387	1625
dPC4	Leisure activity score	0.0473	(-0.0162 to 0.1107)	0.144403	0.301934	1625
dPC4	Daily hassles score	0.0278	(-0.0391 to 0.0947)	0.415354	0.636876	1625
dPC4	Childhood trauma score	0.0052	(-0.0381 to 0.0485)	0.813533	0.935563	1625
dPC4	N recent negative life events	-0.0242	(-0.0639 to 0.0156)	0.233325	0.38332	1625
dPC4	Alcohol intake	-0.0705	(-0.1093 to -0.0316)	0.00038448	0.00176861	1625
dPC4	Smoking status: Former smoker	0.0062	(-0.0931 to 0.1055)	0.902363	0.951017	1625
dPC4	Smoking status: Current smoker	-0.0843	(-0.1854 to 0.0168)	0.102341	0.235385	1625
dPC4	Physical activity	-0.0494	(-0.0971 to -0.0017)	0.0425952	0.122461	1625
dPC4	N somatic diseases	0.0002	(-0.0449 to 0.0454)	0.992006	0.992006	1625
dPC4	N frequent medication	-0.1154	(-0.1681 to -0.0627)	1.84301e-05	0.000141297	1625
dPC4	BMI	-0.1769	(-0.2336 to -0.1201)	1.28486e-09	1.47759e-08	1625
dPC4	Depression: Depression diagnosis	-0.0256	(-0.1233 to 0.0721)	0.607497	0.735391	1625
dPC4	Anxiety: Anxiety diagnosis	-0.0235	(-0.1126 to 0.0657)	0.606229	0.735391	1625
PC5	(Intercept)	0.0897	(-0.0484 to 0.2279)	0.203108	0.380874	1626
PC5	Sex: Female	-0.0217	(-0.0996 to 0.0562)	0.584719	0.833805	1626
PC5	Age	0.267	(0.1946 to 0.3394)	7.66566e-13	5.62148e-12	1626
PC5	Degree of urbanisation	-0.0874	(-0.1459 to -0.0289)	0.00343721	0.0151237	1626
PC5	Education	-0.0039	(-0.0643 to 0.0566)	0.900448	0.940415	1626
PC5	Partner: Yes	0.0076	(-0.0709 to 0.0861)	0.849387	0.934326	1626
PC5	Work related stress: No high strain work	0.0439	(-0.0434 to 0.1312)	0.324453	0.549074	1626
PC5	Work related stress: High strain work	0.0224	(-0.1078 to 0.1526)	0.735842	0.899362	1626
PC5	Leisure activity score	0.0553	(-0.0013 to 0.1118)	0.0555592	0.134472	1626
PC5	Daily hassles score	0.0074	(-0.0524 to 0.0672)	0.808051	0.934326	1626
PC5	Childhood trauma score	0.0386	(0 to 0.0773)	0.0500994	0.134472	1626
PC5	N recent negative life events	0.0084	(-0.0272 to 0.0439)	0.644304	0.833805	1626
PC5	Alcohol intake	-0.1422	(-0.1757 to -0.1087)	1.9004e-16	2.09044e-15	1626
PC5	Smoking status: Former smoker	-0.0321	(-0.1209 to 0.0567)	0.478627	0.752128	1626
PC5	Smoking status: Current smoker	-0.1016	(-0.192 to -0.0112)	0.0278165	0.101994	1626
PC5	Physical activity	0.0016	(-0.041 to 0.0442)	0.940415	0.940415	1626
PC5	N somatic diseases	0.026	(-0.0144 to 0.0664)	0.207749	0.380874	1626
PC5	N frequent medication	0.0869	(0.0407 to 0.1332)	0.000239417	0.00131679	1626
PC5	BMI	0.2231	(0.1756 to 0.2706)	1.03517e-19	2.27738e-18	1626
PC5	Depression: Depression diagnosis	-0.0925	(-0.1799 to -0.0052)	0.0380659	0.119636	1626
PC5	Anxiety: Anxiety diagnosis	-0.0203	(-0.1 to 0.0594)	0.617612	0.833805	1626
dPC5	(Intercept)	0.1793	(0.0578 to 0.3008)	0.00386964	0.0111252	1625
dPC5	Sex: Female	0.0067	(-0.0618 to 0.0752)	0.84745	0.974568	1625
dPC5	Age	0.258	(0.1933 to 0.3227)	9.63303e-15	1.1078e-13	1625
dPC5	Degree of urbanisation	0.0447	(-0.0069 to 0.0963)	0.0895952	0.158515	1625
dPC5	Education	-0.0682	(-0.1214 to -0.015)	0.0120604	0.0277389	1625
dPC5	Partner: Yes	-0.0012	(-0.0702 to 0.0679)	0.973298	0.980214	1625
dPC5	Work related stress: No high strain work	-0.0107	(-0.0875 to 0.0661)	0.784086	0.962796	1625
dPC5	Work related stress: High strain work	-0.0014	(-0.1159 to 0.113)	0.980214	0.980214	1625
dPC5	Leisure activity score	0.0183	(-0.0315 to 0.068)	0.471416	0.677661	1625
dPC5	Daily hassles score	-0.007	(-0.0596 to 0.0456)	0.795353	0.962796	1625
dPC5	Childhood trauma score	-0.022	(-0.056 to 0.012)	0.204333	0.327354	1625
dPC5	N recent negative life events	-0.0011	(-0.0323 to 0.0302)	0.945981	0.980214	1625
dPC5	Alcohol intake	-0.0705	(-0.1006 to -0.0404)	4.71362e-06	2.71033e-05	1625
dPC5	Smoking status: Former smoker	-0.1107	(-0.1888 to -0.0326)	0.00550388	0.0140655	1625
dPC5	Smoking status: Current smoker	-0.1791	(-0.2588 to -0.0995)	1.10115e-05	5.06529e-05	1625
dPC5	Physical activity	-0.0392	(-0.0767 to -0.0017)	0.04045	0.0845772	1625
dPC5	N somatic diseases	0.057	(0.0215 to 0.0926)	0.00168575	0.00553889	1625
dPC5	N frequent medication	0.0886	(0.0477 to 0.1295)	2.26362e-05	8.6772e-05	1625
dPC5	BMI	0.1559	(0.113 to 0.1987)	1.51574e-12	1.16207e-11	1625
dPC5	Depression: Depression diagnosis	-0.0488	(-0.1257 to 0.0281)	0.213492	0.327354	1625
dPC5	Anxiety: Anxiety diagnosis	-0.0141	(-0.0842 to 0.056)	0.693736	0.938584	1625

[truncated: 1 more sheets: Supplementary Table 11]
